# Supplementary material for: Antenatal care booked rural residence women have home delivery during the era of COVID-19 pandemic in Gidan District, Ethiopia
Source: PLoS One. 2023 Dec 5;18(12):e0295220. doi: 10.1371/journal.pone.0295220 (PMC10697573; doi:10.1371/journal.pone.0295220)
Supplement: S3 File — (XLS) [file pone.0295220.s003.xls]

## Sheet: Sheet1
5	health center	planned	Housewife	government employer	yes	2	no	multipara	Government employed	Housewife	HW	formaledu	noformal	primaryedu	formaledu	married	married	2	2	1	secondary education and above	primary education	facility	4	cat2	yes	9	yes	yes	yes	yes	secondary school	married	primary school	orthodox	urban	37
4	health center	planned	Housewife	farmer	no	2	no	multipara	farmer	Housewife	HW	noformla	formaleu	primaryedu	1	married	married		2	1	non formal education	primary education	facility	3	cat2	no		yes	yes		no	primary school	married	primary school	orthodox	rural	30
3	health center	planned	Housewife	farmer	yes	2	no	multipara	farmer	Housewife	HW	noformla	formaleu	primaryedu	1	married	married	1	1	2	non formal education	formal education	facility	3	cat1	yes	1	yes	yes	yes	yes	unable to read and write	married	unable to read and write	orthodox	rural	26
4	hospital	planned	Housewife	farmer	yes	2	no	multipara	farmer	Housewife	HW	noformla	formaleu	primaryedu	1	married	married		2	2	non formal education	primary education	facility	3	cat2	no		yes	no		no	unable to read and write	married	primary school	orthodox	rural	29
1	health center	planned	Housewife	farmer	yes	2	no	primipara	farmer	Housewife	HW	formaledu	noformal	primaryedu	formaledu	married	married		2	1	secondary education and above	formal education	facility	2	cat1	yes		yes	yes		no	able to read and write	married	unable to read and write	orthodox	urban	25
3	health center	planned	Housewife	farmer	yes	2	no	multipara	farmer	Housewife	HW	noformla	formaleu	primaryedu	1	married	married		2	2	non formal education	formal education	facility	3	cat1	yes		yes	no		no	unable to read and write	married	unable to read and write	orthodox	rural	26
2	health center	planned	Housewife	farmer	yes	2	no	multipara	farmer	Housewife	HW	formaledu	noformal	primaryedu	formaledu	married	married		2	2	secondary education and above	formal education	facility	2	cat1	yes		yes	no		no	able to read and write	married	able to read and write	orthodox	rural	23
4	health center	planned	Housewife		no	2	no	multipara		Housewife	HW			secondary and above		single	unmarried		2	2		formal education	facility	3	cat2	yes		0	no		no		single	unable to read and write	orthodox	rural	29
1	health center	planned	Housewife	private worker	yes	2	no	primipara	other	Housewife	HW	noformla	formaleu	primaryedu	1	married	married		1	2	non formal education	primary education	facility	2	cat1	no		yes	yes		no	primary school	married	primary school	orthodox	rural	21
2	health center	planned	Housewife	government employer	yes	2	no	multipara	Government employed	Housewife	HW	noformla	formaleu	primaryedu	1	married	married	1	1	2	non formal education	primary education	facility	3	cat2	no	1	yes	yes	no	yes	primary school	married	primary school	orthodox	rural	30
2	health center	planned	Housewife	farmer	no	2	no	multipara	farmer	Housewife	HW	noformla	formaleu	primaryedu	1	married	married		2	2	non formal education	primary education	facility	3	cat1	yes		yes	yes		no	unable to read and write	married	primary school	orthodox	rural	26
1	health center	planned	Housewife	farmer	no	2	no	primipara	farmer	Housewife	HW	noformla	formaleu	secondary and above	1	married	married		2	2	non formal education	formal education	facility	3	cat1	no		yes	no		no	able to read and write	married	able to read and write	orthodox	rural	29
5	health center	planned	Housewife	farmer	no	2	no	multipara	farmer	Housewife	HW	noformla	formaleu	secondary and above	1	married	married	1	2	2	non formal education	formal education	facility	4	cat2	no	2	yes	no	no	yes	unable to read and write	married	unable to read and write	orthodox	rural	36
2	health center	planned	Government employed	government employer	yes	2	no	multipara	Government employed	Government employed	working	noformla	formaleu	secondary and above	1	married	married		2	1	non formal education	secondary and above	facility	2	cat1	yes		yes	yes		no	college and above	married	college and above	orthodox	urban	22
3	health center	planned	Government employed	government employer	yes	2	no	multipara	Government employed	Government employed	working	noformla	formaleu	secondary and above	1	married	married	1	2	2	non formal education	secondary and above	facility	4	cat2	yes	2	yes	yes	yes	yes	college and above	married	college and above	orthodox	urban	35
3	health center	planned	Housewife	farmer	yes	2	no	multipara	farmer	Housewife	HW	noformla	formaleu	secondary and above	1	married	married		2	2	non formal education	formal education	facility	3	cat2	no		yes	yes		no	primary school	married	unable to read and write	orthodox	rural	28
4	hospital	planned	Government employed		yes	2	no	multipara		Government employed	working			secondary and above		single	unmarried	1	1	2		formal education	facility	4	cat1	yes	1	yes	yes	no	yes		single	unable to read and write	orthodox	rural	37
2	health center	planned	Housewife	farmer	yes	2	no	multipara	farmer	Housewife	HW	formaledu	noformal	secondary and above	formaledu	married	married		1	2	primary education	formal education	facility	2	cat2	no		yes	yes		no	unable to read and write	married	unable to read and write	orthodox	rural	25
4	health center	planned	Housewife	farmer	yes	2	no	multipara	farmer	Housewife	HW	formaledu	noformal	primaryedu	formaledu	married	married	1	1	2	secondary education and above	formal education	facility	4	cat2	yes	2	yes	yes	yes	yes	unable to read and write	married	unable to read and write	orthodox	rural	33
1	health center	planned	Government employed	farmer	yes	2	no	primipara	farmer	Government employed	working	formaledu	noformal	primaryedu	formaledu	married	married		1	2	secondary education and above	formal education	facility	4	cat1	yes		yes	yes		no	unable to read and write	married	unable to read and write	orthodox	urban	31
3	health center	planned	Government employed	government employer	yes	2	no	multipara	Government employed	Government employed	working	formaledu	noformal	secondary and above	formaledu	married	married		1	2	secondary education and above	secondary and above	facility	3	cat2	yes		yes	yes		no	college and above	married	college and above	orthodox	rural	27
2	health center	planned	Housewife	farmer	no	1	no	multipara	farmer	Housewife	HW	noformla	formaleu	primaryedu	1	married	married		2	2	non formal education	primary education	facility	4	cat1	yes		yes	yes		no	primary school	married	primary school	orthodox	rural	37
4	health center	planned	Housewife	farmer	yes	2	no	multipara	farmer	Housewife	HW	formaledu	noformal	no-formaledu	formaledu	married	married		1	2	secondary education and above	formal education	facility	4	cat1	no		yes	no		no	unable to read and write	married	unable to read and write	orthodox	rural	32
2	health center	planned	Housewife	farmer	no	1	no	multipara	farmer	Housewife	HW	formaledu	noformal	primaryedu	formaledu	married	married		2	2	secondary education and above	primary education	facility	3	cat1	yes		yes	no		no	able to read and write	married	primary school	orthodox	urban	26
2	health center	planned	Housewife	farmer	yes	2	no	multipara	farmer	Housewife	HW	formaledu	noformal	primaryedu	formaledu	married	married		1	1	secondary education and above	formal education	facility	3	cat1	yes		yes	yes		no	unable to read and write	married	unable to read and write	orthodox	rural	26
4	health center	planned	Housewife	farmer	yes	2	no	multipara	farmer	Housewife	HW	noformla	formaleu	primaryedu	1	married	married	1	1	1	non formal education	primary education	facility	3	cat2	no	2	yes	yes	yes	yes	primary school	married	primary school	orthodox	rural	27
6	health center	planned	Housewife	farmer	yes	2	no	multipara	farmer	Housewife	HW	noformla	formaleu	primaryedu	1	married	married	1	1	1	non formal education	formal education	facility	4	cat2	no	1	yes	yes	no	yes	unable to read and write	married	unable to read and write	orthodox	rural	41
1	health center	planned	Government employed		yes	2	no	primipara		Government employed	working			secondary and above		windowed	unmarried	1	1	2		formal education	facility	2	cat2	yes	2	yes	no	no	yes		widowed	unable to read and write	orthodox	urban	24
3	health center	planned	Housewife	farmer	yes	2	no	multipara	farmer	Housewife	HW	formaledu	noformal	primaryedu	formaledu	married	married		1	1	primary education	formal education	facility	4	cat2	yes		yes	yes		no	able to read and write	married	able to read and write	orthodox	rural	36
2	health center	planned	Housewife	farmer	yes	2	no	multipara	farmer	Housewife	HW	formaledu	noformal	secondary and above	formaledu	married	married		1	2	secondary education and above	formal education	facility	3	cat1	yes		0	no		no	able to read and write	married	unable to read and write	orthodox	rural	30
2	health center	planned	Government employed	government employer	yes	2	no	multipara	Government employed	Government employed	working	formaledu	noformal	secondary and above	formaledu	married	married		1	1	secondary education and above	secondary and above	facility	4	cat2	no		yes	yes		no	college and above	married	college and above	orthodox	urban	33
4	health center	planned	Housewife	farmer	no	1	no	multipara	farmer	Housewife	HW	noformla	formaleu	primaryedu	1	married	married		2	1	non formal education	primary education	facility	2	cat2	yes		yes	yes		no	unable to read and write	married	primary school	orthodox	urban	24
1	health center	planned	Housewife	merchant	no	1	no	primipara	self employed	Housewife	HW	formaledu	noformal	secondary and above	formaledu	married	married		2	2	secondary education and above	secondary and above	facility	2	cat1	no		yes	no		no	secondary school	married	secondary school	orthodox	urban	25
1	health center	planned	Government employed	merchant	yes	2	no	primipara	self employed	Government employed	working	noformla	formaleu	primaryedu	1	married	married		1	2	non formal education	primary education	facility	1	cat2	yes		yes	no		no	primary school	married	primary school	orthodox	urban	20
3	health center	planned	Housewife	farmer	yes	2	no	multipara	farmer	Housewife	HW	noformla	formaleu	no-formaledu	1	married	married		1	2	non formal education	formal education	facility	4	cat1	yes		yes	no		no	primary school	married	able to read and write	orthodox	rural	37
2	health center	planned	Housewife	farmer	yes	2	no	multipara	farmer	Housewife	HW	noformla	formaleu	no-formaledu	1	married	married	1	1	1	non formal education	formal education	facility	3	cat2	yes	2	yes	yes	no	yes	unable to read and write	married	unable to read and write	orthodox	rural	26
1	health center	planned	Housewife	farmer	yes	2	no	primipara	farmer	Housewife	HW	noformla	formaleu	secondary and above	1	married	married	1	1	1	non formal education	formal education	facility	2	cat1	yes	2	yes	yes	no	yes	able to read and write	married	unable to read and write	orthodox	rural	21
2	health center	planned	Housewife	farmer	yes	2	no	multipara	farmer	Housewife	HW	noformla	formaleu	secondary and above	1	married	married		1	2	non formal education	formal education	facility	2	cat2	no		yes	no		no	unable to read and write	married	able to read and write	orthodox	rural	22
2	health center	planned	Housewife	farmer	yes	2	no	multipara	farmer	Housewife	HW	noformla	formaleu	primaryedu	1	married	married		1	1	non formal education	primary education	facility	4	cat1	no		yes	yes		no	primary school	married	primary school	orthodox	rural	33
4	health center	planned	Housewife	farmer	yes	2	no	multipara	farmer	Housewife	HW	noformla	formaleu	primaryedu	1	married	married		1	1	non formal education	primary education	facility	4	cat2	no		yes	yes		no	able to read and write	married	primary school	orthodox	rural	33
3	health center	planned	Housewife	farmer	yes	2	no	multipara	farmer	Housewife	HW	noformla	formaleu	secondary and above	1	married	married	1	1	1	non formal education	formal education	facility	3	cat1	yes	1	yes	yes	no	yes	unable to read and write	married	unable to read and write	orthodox	rural	26
2	health center	planned	Housewife	farmer	no	2	yes	multipara	farmer	Housewife	HW	noformla	formaleu	primaryedu	1	married	married		2	1	non formal education	formal education	facility	3	cat2	yes		yes	yes		no	primary school	married	able to read and write	orthodox	rural	29
1	health center	planned	Housewife	farmer	yes	2	no	primipara	farmer	Housewife	HW	noformla	formaleu	primaryedu	1	married	married		1	1	non formal education	formal education	facility	2	cat1	no		yes	yes		no	unable to read and write	married	unable to read and write	orthodox	rural	21
3	health center	planned	Housewife	farmer	yes	2	no	multipara	farmer	Housewife	HW	noformla	formaleu	primaryedu	1	married	married		1	2	non formal education	formal education	facility	2	cat1	yes		yes	no		no	primary school	married	unable to read and write	orthodox	rural	24
2	health center	planned	Housewife	farmer	no	2	no	multipara	farmer	Housewife	HW	noformla	formaleu	primaryedu	1	married	married		2	2	non formal education	formal education	facility	3	cat2	no		yes	no		no	able to read and write	married	unable to read and write	orthodox	rural	26
1	health center	planned	Housewife	farmer	yes	2	no	primipara	farmer	Housewife	HW	formaledu	noformal	primaryedu	formaledu	married	married		1	1	primary education	primary education	facility	2	cat2	yes		yes	yes		no	primary school	married	primary school	orthodox	rural	21
2	health center	planned	Housewife	farmer	no	1	no	multipara	farmer	Housewife	HW	formaledu	noformal	primaryedu	formaledu	married	married		2	1	primary education	primary education	facility	1	cat1	yes		yes	yes		no	primary school	married	primary school	orthodox	rural	19
1	hospital	planned	Housewife	farmer	yes	2	no	primipara	farmer	Housewife	HW	formaledu	noformal	primaryedu	formaledu	married	married		1	2	primary education	primary education	facility	4	cat2	yes		0	no		no	primary school	married	primary school	orthodox	rural	37
1	health center	planned	Housewife		no	2	no	primipara		Housewife	HW			primaryedu		windowed	unmarried		2	2		primary education	facility	1	cat2	no		yes	no		no		widowed	primary school	orthodox	rural	19
4	health center	planned	Housewife	farmer	no	2	no	multipara	farmer	Housewife	HW	noformla	formaleu	primaryedu	1	married	married		2	1	non formal education	formal education	facility	4	cat2	no		yes	yes		no	able to read and write	married	unable to read and write	orthodox	rural	32
3	health center	planned	Housewife	farmer	yes	2	no	multipara	farmer	Housewife	HW	noformla	formaleu	primaryedu	1	married	married		1	1	non formal education	formal education	facility	3	cat1	no		yes	yes		no	unable to read and write	married	unable to read and write	orthodox	rural	27
2	health center	planned	Housewife	farmer	yes	2	no	multipara	farmer	Housewife	HW	noformla	formaleu	primaryedu	1	married	married		1	1	non formal education	formal education	facility	2	cat1	no		yes	yes		no	primary school	married	able to read and write	orthodox	rural	23
1	health center	planned	Housewife	private worker	no	2	no	primipara	other	Housewife	HW	noformla	formaleu	primaryedu	1	married	married		2	1	non formal education	primary education	facility	2	cat1	no		yes	yes		no	primary school	married	primary school	orthodox	urban	23
3	hospital	planned	Housewife	merchant	yes	2	no	multipara	self employed	Housewife	HW	formaledu	noformal	primaryedu	formaledu	married	married	1	1	2	secondary education and above	primary education	facility	3	cat1	no	2	yes	no	no	yes	college and above	married	primary school	orthodox	rural	30
3	health center	planned	Housewife	farmer	yes	2	no	multipara	farmer	Housewife	HW	noformla	formaleu	primaryedu	1	married	married	1	1	1	non formal education	primary education	facility	3	cat2	yes	1	yes	yes	yes	yes	primary school	married	primary school	orthodox	rural	29
1	health center	planned	Housewife	farmer	yes	2	no	primipara	farmer	Housewife	HW	noformla	formaleu	primaryedu	1	married	married	1	1	1	non formal education	formal education	facility	1	cat1	yes	2	yes	yes	no	yes	able to read and write	married	unable to read and write	orthodox	rural	19
2	health center	planned	Housewife	farmer	no	2	yes	multipara	farmer	Housewife	HW	noformla	formaleu	primaryedu	1	married	married		2	1	non formal education	formal education	facility	3	cat1	yes		0	yes		no	unable to read and write	married	able to read and write	orthodox	urban	27
3	health center	planned	Government employed	merchant	yes	2	no	multipara	self employed	Government employed	working	formaledu	noformal	secondary and above	formaledu	married	married	1	1	1	secondary education and above	secondary and above	facility	2	cat2	no	2	yes	yes	no	yes	college and above	married	college and above	orthodox	urban	21
3	health center	planned	Housewife	farmer	yes	2	no	multipara	farmer	Housewife	HW	noformla	formaleu	primaryedu	1	married	married	1	1	1	non formal education	formal education	facility	3	cat1	yes	1	yes	yes	no	yes	unable to read and write	married	unable to read and write	orthodox	rural	26
2	health center	planned	Housewife	private worker	yes	2	no	multipara	other	Housewife	HW	noformla	formaleu	primaryedu	1	married	married		1	1	non formal education	formal education	facility	2	cat2	yes		yes	yes		no	primary school	married	unable to read and write	orthodox	urban	22
1	health center	planned	Housewife	farmer	yes	2	no	primipara	farmer	Housewife	HW	noformla	formaleu	primaryedu	1	married	married		1	2	non formal education	primary education	facility	2	cat1	yes		yes	no		no	primary school	married	primary school	orthodox	rural	22
2	health center	planned	Housewife	farmer	yes	2	no	multipara	farmer	Housewife	HW	noformla	formaleu	primaryedu	1	married	married		1	1	non formal education	formal education	facility	3	cat1	yes		yes	yes		no	unable to read and write	married	unable to read and write	orthodox	rural	27
2	health center	planned	Housewife	farmer	yes	2	no	multipara	farmer	Housewife	HW	noformla	formaleu	primaryedu	1	married	married		1	2	non formal education	primary education	facility	1	cat1	no		yes	no		no	primary school	married	primary school	orthodox	rural	20
3	health center	planned	Housewife	farmer	yes	2	no	multipara	farmer	Housewife	HW	noformla	formaleu	no-formaledu	1	married	married		1	1	non formal education	formal education	facility	3	cat1	yes		yes	yes		no	unable to read and write	married	unable to read and write	orthodox	rural	28
4	health center	planned	Housewife	farmer	yes	2	no	multipara	farmer	Housewife	HW	noformla	formaleu	primaryedu	1	married	married		1	1	non formal education	primary education	facility	3	cat2	no		yes	yes		no	primary school	married	primary school	orthodox	rural	26
5	health center	planned	Housewife	farmer	yes	2	no	multipara	farmer	Housewife	HW	noformla	formaleu	no-formaledu	1	married	married		1	2	non formal education	formal education	facility	2	cat1	no		yes	no		no	unable to read and write	married	unable to read and write	orthodox	rural	21
3	health center	planned	Housewife	farmer	yes	2	no	multipara	farmer	Housewife	HW	noformla	formaleu	primaryedu	1	married	married		1	1	non formal education	primary education	facility	3	cat1	yes		yes	yes		no	unable to read and write	married	primary school	orthodox	rural	26
4	health center	planned	Housewife	farmer	yes	2	no	multipara	farmer	Housewife	HW	noformla	formaleu	no-formaledu	1	married	married	1	1	1	non formal education	formal education	facility	3	cat1	yes	2	yes	yes	no	yes	unable to read and write	married	unable to read and write	orthodox	rural	29
1	hospital	planned	Government employed	merchant	yes	2	no	primipara	self employed	Government employed	working	formaledu	noformal	secondary and above	formaledu	married	married		1	1	secondary education and above	secondary and above	facility	2	cat1	no		yes	yes		no	college and above	married	college and above	orthodox	urban	25
2	health center	planned	Housewife	farmer	yes	2	no	multipara	farmer	Housewife	HW	noformla	formaleu	no-formaledu	1	married	married		1	2	non formal education	formal education	facility	2	cat1	no		yes	no		no	unable to read and write	married	unable to read and write	orthodox	rural	25
2	health center	planned	Housewife	farmer	yes	2	no	multipara	farmer	Housewife	HW	noformla	formaleu	primaryedu	1	married	married		1	1	non formal education	primary education	facility	1	cat1	yes		yes	yes		no	primary school	married	primary school	orthodox	urban	20
2	hospital	planned	Government employed		yes	2	no	multipara		Government employed	working			no-formaledu		single	unmarried		1	2		formal education	facility	4	cat1	no		yes	no		no		single	unable to read and write	orthodox	rural	31
3	health center	planned	Housewife	farmer	yes	2	no	multipara	farmer	Housewife	HW	noformla	formaleu	no-formaledu	1	married	married		1	2	non formal education	formal education	facility	4	cat2	yes		yes	no		no	unable to read and write	married	able to read and write	orthodox	rural	35
4	hospital	planned	Housewife	farmer	yes	2	no	multipara	farmer	Housewife	HW	noformla	formaleu	no-formaledu	1	married	married		1	1	non formal education	formal education	facility	4	cat2	yes		yes	yes		no	primary school	married	unable to read and write	orthodox	rural	31
4	health center	planned	Housewife	farmer	no	2	yes	multipara	farmer	Housewife	HW	noformla	formaleu	no-formaledu	1	married	married	1	2	1	non formal education	formal education	facility	3	cat1	yes	2	yes	yes	no	yes	primary school	married	able to read and write	orthodox	rural	29
2	health center	planned	Housewife	government employer	yes	2	no	multipara	Government employed	Housewife	HW	formaledu	noformal	secondary and above	formaledu	married	married		1	2	secondary education and above	secondary and above	facility	2	cat2	yes		yes	no		no	college and above	married	college and above	orthodox	rural	23
2	health center	planned	Housewife	farmer	yes	2	no	multipara	farmer	Housewife	HW	formaledu	noformal	primaryedu	formaledu	married	married	1	1	1	secondary education and above	primary education	facility	3	cat2	yes	1	yes	yes	no	yes	unable to read and write	married	primary school	orthodox	rural	27
4	health center	planned	Housewife	farmer	no	2	yes	multipara	farmer	Housewife	HW	formaledu	noformal	no-formaledu	formaledu	married	married		2	2	secondary education and above	formal education	facility	3	cat2	yes		yes	no		no	unable to read and write	married	unable to read and write	orthodox	rural	26
1	health center	planned	Housewife	farmer	no	2	yes	primipara	farmer	Housewife	HW	formaledu	noformal	no-formaledu	formaledu	married	married		2	2	secondary education and above	formal education	facility	2	cat1	no		yes	no		no	primary school	married	unable to read and write	orthodox	rural	21
1	health center	planned	Government employed	farmer	yes	2	no	primipara	farmer	Government employed	working	formaledu	noformal	primaryedu	formaledu	married	married		1	2	secondary education and above	primary education	facility	2	cat1	no		yes	no		no	unable to read and write	married	primary school	orthodox	rural	24
2	health center	planned	Housewife	farmer	no	2	yes	multipara	farmer	Housewife	HW	formaledu	noformal	no-formaledu	formaledu	married	married		2	1	secondary education and above	formal education	facility	2	cat1	yes		0	yes		no	able to read and write	married	able to read and write	orthodox	urban	21
4	health center	planned	Housewife	farmer	yes	2	no	multipara	farmer	Housewife	HW	formaledu	noformal	no-formaledu	formaledu	married	married		1	1	primary education	formal education	facility	3	cat1	yes		yes	yes		no	able to read and write	married	unable to read and write	orthodox	rural	30
2	health center	planned	Housewife	farmer	yes	2	no	multipara	farmer	Housewife	HW	noformla	formaleu	no-formaledu	1	married	married		1	1	non formal education	formal education	facility	3	cat1	yes		yes	yes		no	unable to read and write	married	unable to read and write	orthodox	rural	29
4	health center	planned	Housewife	farmer	no	2	yes	multipara	farmer	Housewife	HW	formaledu	noformal	no-formaledu	formaledu	married	married		2	2	primary education	formal education	facility	4	cat2	yes		yes	no		no	primary school	married	unable to read and write	orthodox	rural	35
3	health center	planned	Housewife	farmer	yes	2	no	multipara	farmer	Housewife	HW	noformla	formaleu	primaryedu	1	married	married		1	1	non formal education	primary education	facility	3	cat1	no		yes	yes		no	primary school	married	primary school	orthodox	rural	27
4	health center	planned	Housewife	farmer	yes	2	no	multipara	farmer	Housewife	HW	formaledu	noformal	no-formaledu	formaledu	married	married		1	1	secondary education and above	formal education	facility	4	cat1	yes		yes	yes		no	secondary school	married	unable to read and write	orthodox	urban	40
1	health center	planned	Housewife	farmer	no	2	yes	primipara	farmer	Housewife	HW	noformla	formaleu	no-formaledu	1	married	married		2	2	non formal education	formal education	facility	3	cat1	no		yes	no		no	unable to read and write	married	unable to read and write	orthodox	rural	26
1	health center	planned	Housewife	government employer	no	2	yes	primipara	Government employed	Housewife	HW	formaledu	noformal	primaryedu	formaledu	married	married		2	1	secondary education and above	primary education	facility	1	cat1	no		yes	yes		no	college and above	married	primary school	orthodox	rural	20
3	health center	planned	Housewife		no	2	yes	multipara		Housewife	HW			no-formaledu		single	unmarried		2	1		formal education	facility	3	cat1	no		yes	yes		no		single	unable to read and write	orthodox	rural	28
3	health center	planned	Housewife	farmer	yes	2	no	multipara	farmer	Housewife	HW	noformla	formaleu	primaryedu	1	married	married		1	2	non formal education	primary education	facility	4	cat1	no		yes	no		no	primary school	married	primary school	orthodox	rural	31
1	health center	planned	Housewife	farmer	yes	2	no	primipara	farmer	Housewife	HW	noformla	formaleu	primaryedu	1	married	married		1	1	non formal education	primary education	facility	2	cat1	no		yes	yes		no	primary school	married	primary school	orthodox	rural	25
3	health center	planned	Housewife	farmer	no	1	yes	multipara	farmer	Housewife	HW	noformla	formaleu	no-formaledu	1	married	married		2	1	non formal education	formal education	facility	3	cat1	no		yes	yes		no	primary school	married	unable to read and write	orthodox	rural	29
4	health center	planned	Housewife	farmer	yes	2	no	multipara	farmer	Housewife	HW	noformla	formaleu	no-formaledu	1	married	married		1	1	non formal education	formal education	facility	3	cat1	no		0	yes		no	able to read and write	married	unable to read and write	orthodox	rural	29
3	health center	planned	Housewife	government employer	yes	2	no	multipara	Government employed	Housewife	HW	formaledu	noformal	secondary and above	formaledu	married	married		1	1	secondary education and above	secondary and above	facility	3	cat1	yes		yes	yes		no	college and above	married	college and above	orthodox	rural	27
4	health center	planned	Housewife	farmer	yes	2	no	multipara	farmer	Housewife	HW	noformla	formaleu	primaryedu	1	married	married	1	1	1	non formal education	formal education	facility	4	cat2	yes	2	yes	yes	yes	yes	unable to read and write	married	able to read and write	orthodox	rural	37
3	health center	planned	Housewife	farmer	yes	2	no	multipara	farmer	Housewife	HW	noformla	formaleu	primaryedu	1	married	married		1	1	non formal education	primary education	facility	2	cat2	yes		0	yes		no	unable to read and write	married	primary school	orthodox	urban	24
2	health center	planned	Housewife	farmer	yes	2	no	multipara	farmer	Housewife	HW	noformla	formaleu	secondary and above	1	married	married		1	1	non formal education	formal education	facility	4	cat1	yes		yes	yes		no	unable to read and write	married	unable to read and write	orthodox	urban	31
4	health center	planned	Housewife	farmer	no	1	no	multipara	farmer	Housewife	HW	noformla	formaleu	secondary and above	1	married	married	1	2	1	non formal education	formal education	facility	3	cat1	no	1	yes	yes	no	yes	unable to read and write	married	unable to read and write	orthodox	rural	26
5	health center	planned	Housewife		yes	2	no	multipara		Housewife	HW			secondary and above		single	unmarried		1	2		formal education	facility	2	cat2	yes		yes	no		no		single	unable to read and write	orthodox	urban	21
1	health center	planned	Housewife	farmer	yes	2	no	primipara	farmer	Housewife	HW	formaledu	noformal	secondary and above	formaledu	married	married		1	2	primary education	formal education	facility	1	cat1	no		0	no		no	primary school	married	unable to read and write	orthodox	rural	18
4	health center	planned	Housewife	farmer	yes	2	no	multipara	farmer	Housewife	HW	formaledu	noformal	primaryedu	formaledu	married	married		1	1	primary education	primary education	facility	3	cat1	yes		yes	yes		no	primary school	married	primary school	orthodox	rural	26
2	health center	planned	Housewife	farmer	yes	2	no	multipara	farmer	Housewife	HW	noformla	formaleu	primaryedu	1	married	married	1	1	1	non formal education	primary education	facility	3	cat2	yes	1	yes	yes	no	yes	unable to read and write	married	primary school	orthodox	rural	26
2	hospital	planned	Housewife		yes	2	no	multipara		Housewife	HW			no-formaledu		single	unmarried		1	1		formal education	facility	4	cat1	yes		yes	yes		no		single	able to read and write	orthodox	rural	35
3	health center	planned	Housewife	farmer	no	2	no	multipara	farmer	Housewife	HW	formaledu	noformal	primaryedu	formaledu	married	married		2	1	primary education	primary education	facility	3	cat2	no		yes	yes		no	primary school	married	primary school	orthodox	urban	26
3	health center	planned	Housewife	farmer	yes	2	no	multipara	farmer	Housewife	HW	formaledu	noformal	primaryedu	formaledu	married	married		1	1	primary education	primary education	facility	4	cat1	no		yes	yes		no	primary school	married	primary school	orthodox	rural	31
4	health center	planned	Housewife	farmer	yes	2	no	multipara	farmer	Housewife	HW	noformla	formaleu	no-formaledu	1	married	married		1	2	non formal education	formal education	facility	4	cat2	no		yes	no		no	unable to read and write	married	unable to read and write	orthodox	rural	36
3	health center	planned	Housewife	farmer	yes	2	no	multipara	farmer	Housewife	HW	noformla	formaleu	no-formaledu	1	married	married	1	1	1	non formal education	formal education	facility	3	cat2	yes	1	yes	yes	yes	yes	unable to read and write	married	unable to read and write	orthodox	rural	27
1	health center	planned	Housewife	government employer	yes	2	no	primipara	Government employed	Housewife	HW	formaledu	noformal	secondary and above	formaledu	married	married		1	1	secondary education and above	secondary and above	facility	3	cat2	no		yes	yes		no	college and above	married	secondary school	orthodox	rural	26
1	health center	planned	Housewife	farmer	yes	2	no	primipara	farmer	Housewife	HW	formaledu	noformal	secondary and above	formaledu	married	married		1	1	secondary education and above	secondary and above	facility	2	cat1	no		yes	yes		no	secondary school	married	secondary school	orthodox	rural	23
2	health center	planned	Housewife	farmer	yes	2	no	multipara	farmer	Housewife	HW	formaledu	noformal	primaryedu	formaledu	married	married		1	1	primary education	primary education	facility	3	cat2	yes		yes	yes		no	primary school	married	primary school	orthodox	urban	26
2	health center	planned	Housewife	farmer	yes	2	no	multipara	farmer	Housewife	HW	noformla	formaleu	secondary and above	1	married	married	1	1	1	non formal education	formal education	facility	3	cat2	yes	2	yes	yes	no	yes	unable to read and write	married	unable to read and write	orthodox	rural	29
2	health center	planned	Housewife		yes	2	no	multipara		Housewife	HW			primaryedu		single	unmarried		1	2		formal education	facility	2	cat1	yes		yes	no		no		single	unable to read and write	orthodox	urban	21
3	health center	planned	Housewife	farmer	no	1	no	multipara	farmer	Housewife	HW	formaledu	noformal	primaryedu	formaledu	married	married	1	2	1	primary education	formal education	facility	4	cat1	no	2	0	yes	no	yes	primary school	married	unable to read and write	orthodox	rural	31
1	health center	planned	Housewife	farmer	yes	2	no	primipara	farmer	Housewife	HW	formaledu	noformal	primaryedu	formaledu	married	married		1	2	secondary education and above	primary education	facility	1	cat1	no		yes	no		no	college and above	married	primary school	orthodox	rural	19
1	health center	planned	Housewife	farmer	yes	2	no	primipara	farmer	Housewife	HW	noformla	formaleu	no-formaledu	1	married	married		1	1	non formal education	formal education	facility	3	cat1	yes		yes	yes		no	able to read and write	married	unable to read and write	orthodox	rural	26
3	health center	planned	Housewife	farmer	yes	2	no	multipara	farmer	Housewife	HW	noformla	formaleu	primaryedu	1	married	married		1	2	non formal education	primary education	facility	3	cat1	no		yes	no		no	unable to read and write	married	primary school	orthodox	rural	26
2	health center	planned	Private organization employed	farmer	yes	2	no	multipara	farmer	self employed	working	formaledu	noformal	secondary and above	formaledu	married	married		1	1	secondary education and above	secondary and above	facility	3	cat1	yes		yes	yes		no	secondary school	married	secondary school	orthodox	urban	30
3	health center	planned	Housewife	farmer	yes	2	no	multipara	farmer	Housewife	HW	noformla	formaleu	no-formaledu	1	married	married		1	2	non formal education	formal education	facility	4	cat2	no		yes	no		no	unable to read and write	married	able to read and write	orthodox	rural	31
3	health center	planned	Housewife	farmer	yes	2	no	multipara	farmer	Housewife	HW	formaledu	noformal	no-formaledu	formaledu	married	married		1	1	primary education	formal education	facility	3	cat1	no		yes	yes		no	primary school	married	unable to read and write	orthodox	rural	26
2	health center	planned	Housewife	farmer	yes	2	no	multipara	farmer	Housewife	HW	formaledu	noformal	primaryedu	formaledu	married	married		1	1	primary education	primary education	facility	2	cat1	no		yes	yes		no	primary school	married	primary school	orthodox	urban	25
2	health center	planned	Housewife	government employer	yes	2	no	multipara	Government employed	Housewife	HW	noformla	formaleu	no-formaledu	1	married	married		1	2	non formal education	formal education	facility	4	cat1	no		yes	no		no	unable to read and write	married	unable to read and write	orthodox	urban	31
2	health center	planned	Housewife	farmer	yes	2	no	multipara	farmer	Housewife	HW	noformla	formaleu	no-formaledu	1	married	married		1	2	non formal education	formal education	facility	2	cat1	no		yes	no		no	unable to read and write	married	unable to read and write	orthodox	rural	22
3	health center	planned	Housewife	farmer	yes	2	no	multipara	farmer	Housewife	HW	formaledu	noformal	no-formaledu	formaledu	married	married		1	1	primary education	formal education	facility	3	cat2	yes		0	yes		no	primary school	married	able to read and write	orthodox	rural	27
4	health center	planned	Housewife	farmer	yes	2	no	multipara	farmer	Housewife	HW	formaledu	noformal	no-formaledu	formaledu	married	married	1	1	2	primary education	formal education	facility	4	cat2	yes	1	yes	no	no	yes	primary school	married	unable to read and write	orthodox	rural	35
2	health center	planned	Housewife	farmer	yes	2	no	multipara	farmer	Housewife	HW	noformla	formaleu	no-formaledu	1	married	married		1	1	non formal education	formal education	facility	3	cat1	yes		yes	yes		no	able to read and write	married	able to read and write	orthodox	rural	26
1	health center	unplanned	Housewife	farmer	yes	2	no	primipara	farmer	Housewife	HW	formaledu	noformal	primaryedu	formaledu	married	married	1	1	2	primary education	primary education	facility	2	cat1	no	2	yes	no	no	yes	primary school	married	primary school	orthodox	rural	24
2	health center	planned	Housewife	merchant	yes	2	no	multipara	self employed	Government employed	HW	formaledu	noformal	no-formaledu	formaledu	married	married	1	1	2	secondary education and above	formal education	facility	2	cat2	no	2	yes	no	no	yes	college and above	married	able to read and write	orthodox	urban	24
2	health center	planned	Government employed	farmer	yes	2	no	multipara	farmer	Government employed	working	noformla	formaleu	no-formaledu	1	married	married		1	1	non formal education	formal education	facility	1	cat1	yes		0	yes		no	able to read and write	married	able to read and write	orthodox	urban	19
3	health center	planned	Housewife	farmer	no	2	no	multipara	farmer	Housewife	HW	noformla	formaleu	no-formaledu	1	married	married		2	2	non formal education	formal education	facility	2	cat1	yes		0	no		no	unable to read and write	married	unable to read and write	orthodox	rural	22
2	health center	planned	Housewife	merchant	yes	2	no	multipara	self employed	Housewife	HW	formaledu	noformal	secondary and above	formaledu	married	married		1	2	secondary education and above	secondary and above	facility	2	cat1	yes		yes	no		no	college and above	married	secondary school	orthodox	urban	24
3	health center	planned	Housewife	farmer	yes	2	no	multipara	farmer	Housewife	HW	noformla	formaleu	no-formaledu	1	married	married		1	2	non formal education	formal education	facility	3	cat1	yes		yes	no		no	unable to read and write	married	unable to read and write	orthodox	rural	26
2	health center	planned	Housewife	farmer	yes	2	no	multipara	farmer	Housewife	HW	noformla	formaleu	no-formaledu	1	married	married		1	1	non formal education	formal education	facility	3	cat1	yes		yes	yes		no	unable to read and write	married	unable to read and write	orthodox	rural	26
3	health center	planned	Housewife	farmer	yes	2	no	multipara	farmer	Housewife	HW	noformla	formaleu	no-formaledu	1	married	married		1	1	non formal education	formal education	facility	3	cat2	yes		yes	yes		no	unable to read and write	married	unable to read and write	orthodox	rural	26
5	health center	planned	Housewife	farmer	yes	2	no	multipara	farmer	Housewife	HW	noformla	formaleu	no-formaledu	1	married	married		1	1	non formal education	formal education	facility	4	cat2	yes		yes	yes		no	able to read and write	married	unable to read and write	orthodox	urban	43
3	health center	planned	Housewife	farmer	no	2	no	multipara	farmer	Housewife	HW	formaledu	noformal	primaryedu	formaledu	married	married		2	1	primary education	primary education	facility	3	cat1	no		yes	yes		no	primary school	married	primary school	orthodox	rural	29
3	health center	planned	Housewife	farmer	yes	2	no	multipara	farmer	Housewife	HW	formaledu	noformal	primaryedu	formaledu	married	married		1	1	primary education	primary education	facility	3	cat1	no		yes	yes		no	primary school	married	primary school	orthodox	rural	27
3	health center	planned	Housewife	farmer	no	2	no	multipara	farmer	Housewife	HW	noformla	formaleu	no-formaledu	1	married	married		2	1	non formal education	formal education	facility	3	cat1	no		yes	yes		no	unable to read and write	married	unable to read and write	orthodox	rural	26
3	health center	planned	Housewife	government employer	yes	2	no	multipara	Government employed	Housewife	HW	formaledu	noformal	primaryedu	formaledu	married	married	1	1	2	primary education	primary education	facility	2	cat2	yes	2	yes	no	no	yes	primary school	married	primary school	orthodox	urban	24
2	health center	planned	Housewife	farmer	no	2	no	multipara	farmer	Housewife	HW	noformla	formaleu	no-formaledu	1	married	married		2	1	non formal education	formal education	facility	1	cat2	no		yes	yes		no	unable to read and write	married	unable to read and write	orthodox	rural	18
2	health center	planned	Housewife	government employer	no	2	no	multipara	Government employed	Housewife	HW	formaledu	noformal	secondary and above	formaledu	married	married	1	2	1	secondary education and above	secondary and above	facility	3	cat1	no	1	yes	yes	no	yes	college and above	married	college and above	orthodox	rural	26
3	health center	planned	Housewife	farmer	yes	2	no	multipara	farmer	Housewife	HW	noformla	formaleu	primaryedu	1	married	married		1	1	non formal education	primary education	facility	4	cat1	no		yes	yes		no	unable to read and write	married	primary school	orthodox	rural	34
2	hospital	planned	Private organization employed	merchant	yes	2	no	multipara	self employed	self employed	working	formaledu	noformal	no-formaledu	formaledu	married	married		1	1	secondary education and above	formal education	facility	3	cat2	yes		yes	yes		no	secondary school	married	able to read and write	orthodox	urban	30
3	health center	planned	Housewife	farmer	no	2	no	multipara	farmer	Housewife	HW	formaledu	noformal	no-formaledu	formaledu	married	married		2	1	primary education	formal education	facility	3	cat2	yes		0	yes		no	able to read and write	married	unable to read and write	orthodox	rural	26
2	health center	planned	Housewife	farmer	yes	2	no	multipara	farmer	Housewife	HW	formaledu	noformal	no-formaledu	formaledu	married	married		1	2	primary education	formal education	facility	3	cat2	no		yes	no		no	unable to read and write	married	unable to read and write	orthodox	rural	27
1	health center	planned	Housewife	farmer	yes	2	no	primipara	farmer	Housewife	HW	formaledu	noformal	no-formaledu	formaledu	married	married	1	1	1	primary education	formal education	facility	1	cat2	yes	2	yes	yes	no	yes	primary school	married	able to read and write	orthodox	rural	17
3	health center	planned	Housewife	farmer	yes	2	no	multipara	farmer	Housewife	HW	formaledu	noformal	no-formaledu	formaledu	married	married		1	1	primary education	formal education	facility	2	cat1	yes		yes	yes		no	primary school	married	able to read and write	orthodox	rural	23
4	health center	planned	Housewife	government employer	yes	2	no	multipara	Government employed	Housewife	HW	formaledu	noformal	primaryedu	formaledu	married	married		1	1	secondary education and above	primary education	facility	3	cat2	no		yes	yes		no	college and above	married	primary school	orthodox	urban	29
1	health center	planned	Housewife	farmer	yes	2	no	primipara	farmer	Housewife	HW	formaledu	noformal	primaryedu	formaledu	married	married		1	1	primary education	primary education	facility	1	cat2	yes		yes	yes		no	primary school	married	primary school	orthodox	rural	19
2	health center	planned	Housewife		yes	2	no	multipara		Housewife	HW			primaryedu		windowed	unmarried		1	1		primary education	facility	2	cat1	no		yes	yes		no		widowed	primary school	orthodox	rural	24
1	health center	planned	Housewife	government employer	yes	2	no	primipara	Government employed	Housewife	HW	formaledu	noformal	secondary and above	formaledu	married	married		1	1	secondary education and above	secondary and above	facility	2	cat2	yes		yes	yes		no	college and above	married	secondary school	orthodox	rural	22
3	health center	planned	Housewife	farmer	yes	2	no	multipara	farmer	Housewife	HW	formaledu	noformal	primaryedu	formaledu	married	married		1	1	primary education	primary education	facility	4	cat2	yes		yes	yes		no	primary school	married	primary school	orthodox	rural	31
2	health center	planned	Housewife	farmer	no	2	no	multipara	farmer	Housewife	HW	noformla	formaleu	no-formaledu	1	married	married	2	2	1	non formal education	formal education	facility	2	cat1	no	3	yes	yes	no	yes	able to read and write	married	unable to read and write	orthodox	urban	21
3	health center	planned	Housewife	farmer	yes	2	no	multipara	farmer	Housewife	HW	noformla	formaleu	no-formaledu	1	married	married	1	2	1	non formal education	formal education	facility	4	cat2	yes	2	0	yes	no	yes	unable to read and write	married	unable to read and write	orthodox	rural	33
3	health center	planned	Housewife	farmer	yes	2	no	multipara	farmer	Housewife	HW	noformla	formaleu	no-formaledu	1	married	married		2	2	non formal education	formal education	facility	3	cat1	no		yes	no		no	unable to read and write	married	unable to read and write	orthodox	rural	26
3	health center	planned	Housewife	farmer	yes	2	no	multipara	farmer	Housewife	HW	noformla	formaleu	primaryedu	1	married	married	1	2	1	non formal education	primary education	facility	3	cat1	yes	1	yes	yes	no	yes	unable to read and write	married	primary school	orthodox	rural	26
3	health center	planned	Housewife	merchant	yes	2	no	multipara	self employed	Housewife	HW	formaledu	noformal	secondary and above	formaledu	married	married		2	1	primary education	secondary and above	facility	2	cat1	no		yes	yes		no	primary school	married	college and above	orthodox	rural	24
2	health center	planned	Housewife	farmer	yes	2	no	multipara	farmer	Housewife	HW	noformla	formaleu	no-formaledu	1	married	married	1	1	2	non formal education	formal education	facility	3	cat1	no	1	yes	no	no	yes	unable to read and write	married	unable to read and write	orthodox	rural	29
2	health center	planned	Private organization employed	farmer	yes	2	no	multipara	farmer	self employed	working	formaledu	noformal	secondary and above	formaledu	married	married		1	2	secondary education and above	secondary and above	facility	3	cat1	yes		yes	no		no	secondary school	married	secondary school	orthodox	urban	30
3	health center	planned	Government employed	government employer	yes	2	no	multipara	Government employed	Government employed	working	formaledu	noformal	secondary and above	formaledu	married	married		1	1	secondary education and above	secondary and above	facility	3	cat1	yes		yes	yes		no	college and above	married	college and above	orthodox	rural	26
3	hospital	planned	Housewife	farmer	yes	2	no	multipara	farmer	Housewife	HW	noformla	formaleu	no-formaledu	1	married	married		1	1	non formal education	formal education	facility	4	cat1	yes		0	yes		no	unable to read and write	married	unable to read and write	orthodox	rural	31
4	health center	planned	Housewife	farmer	yes	2	no	multipara	farmer	Housewife	HW	noformla	formaleu	no-formaledu	1	married	married		1	1	non formal education	formal education	facility	3	cat1	yes		0	yes		no	unable to read and write	married	able to read and write	orthodox	rural	27
3	health center	planned	Government employed	farmer	yes	2	no	multipara	farmer	Government employed	working	noformla	formaleu	no-formaledu	1	married	married		1	1	non formal education	formal education	facility	3	cat1	yes		yes	yes		no	unable to read and write	married	unable to read and write	orthodox	rural	29
2	health center	planned	Government employed	merchant	yes	2	no	multipara	self employed	Government employed	working	formaledu	noformal	secondary and above	formaledu	married	married	2	1	1	secondary education and above	secondary and above	facility	2	cat1	yes	4	yes	yes	yes	yes	secondary school	married	secondary school	orthodox	urban	25
2	health center	planned	Housewife	farmer	yes	2	no	multipara	farmer	Housewife	HW	noformla	formaleu	no-formaledu	1	married	married		1	1	non formal education	formal education	facility	3	cat1	yes		yes	yes		no	unable to read and write	married	unable to read and write	orthodox	rural	29
3	health center	planned	Housewife	farmer	yes	2	no	multipara	farmer	Housewife	HW	formaledu	noformal	no-formaledu	formaledu	married	married		1	1	primary education	formal education	facility	4	cat1	yes		yes	yes		no	primary school	married	able to read and write	orthodox	rural	33
3	health center	planned	Housewife	farmer	yes	2	no	multipara	farmer	Housewife	HW	noformla	formaleu	no-formaledu	1	married	married		1	1	non formal education	formal education	facility	2	cat1	no		yes	yes		no	unable to read and write	married	unable to read and write	orthodox	rural	21
3	health center	planned	Housewife	farmer	yes	2	no	multipara	farmer	Housewife	HW	noformla	formaleu	no-formaledu	1	married	married		1	1	non formal education	formal education	facility	4	cat2	no		0	yes		no	unable to read and write	married	unable to read and write	orthodox	rural	33
2	health center	planned	Housewife	farmer	yes	2	no	multipara	farmer	Housewife	HW	formaledu	noformal	primaryedu	formaledu	married	married		1	2	primary education	primary education	facility	3	cat1	yes		0	no		no	primary school	married	primary school	orthodox	rural	28
1	health center	planned	Housewife	farmer	yes	2	no	primipara	farmer	Housewife	HW	formaledu	noformal	primaryedu	formaledu	married	married	1	1	1	primary education	formal education	facility	1	cat1	yes	2	yes	yes	no	yes	primary school	married	able to read and write	orthodox	rural	17
2	health center	planned	Government employed	farmer	no	2	no	multipara	farmer	Government employed	working	noformla	formaleu	secondary and above	1	other	unmarried		2	1	non formal education	secondary and above	facility	4	cat2	yes		yes	yes		no	able to read and write	separated	college and above	orthodox	urban	31
3	health center	planned	Housewife	farmer	yes	2	no	multipara	farmer	Housewife	HW	noformla	formaleu	secondary and above	1	married	married		1	1	non formal education	formal education	facility	3	cat1	yes		yes	yes		no	unable to read and write	married	unable to read and write	orthodox	rural	29
1	health center	planned	Housewife	farmer	no	1	no	primipara	farmer	Housewife	HW	formaledu	noformal	secondary and above	formaledu	married	married		2	2	primary education	formal education	facility	3	cat1	yes		yes	no		no	unable to read and write	married	unable to read and write	orthodox	rural	26
4	health center	planned	Housewife	farmer	yes	2	no	multipara	farmer	Housewife	HW	formaledu	noformal	secondary and above	formaledu	married	married	1	1	1	primary education	formal education	facility	3	cat1	yes	2	yes	yes	no	yes	unable to read and write	married	unable to read and write	orthodox	rural	29
2	health center	planned	Housewife	farmer	yes	2	no	multipara	farmer	Housewife	HW	formaledu	noformal	primaryedu	formaledu	married	married		1	1	primary education	formal education	facility	3	cat1	yes		yes	yes		no	unable to read and write	married	unable to read and write	orthodox	rural	26
2	hospital	planned	Housewife		no	2	no	multipara		Housewife	HW			primaryedu		windowed	unmarried		2	1		primary education	facility	4	cat2	yes		yes	yes		no		widowed	primary school	orthodox	urban	33
1	health center	planned	Housewife	farmer	yes	2	no	primipara	farmer	Housewife	HW	formaledu	noformal	primaryedu	formaledu	married	married		1	1	primary education	primary education	facility	1	cat2	no		yes	no		no	primary school	married	primary school	orthodox	rural	20
2	health center	planned	Housewife	farmer	no	2	no	multipara	farmer	Housewife	HW	formaledu	noformal	primaryedu	formaledu	married	married		2	1	primary education	formal education	facility	3	cat1	no		yes	yes		no	primary school	married	unable to read and write	orthodox	rural	29
1	health center	planned	Housewife	farmer	yes	2	no	primipara	farmer	Housewife	HW	formaledu	noformal	primaryedu	formaledu	married	married		1	1	primary education	formal education	facility	2	cat1	yes		yes	yes		no	primary school	married	able to read and write	orthodox	rural	24
2	hospital	planned	Housewife	farmer	yes	2	no	multipara	farmer	Housewife	HW	noformla	formaleu	primaryedu	1	married	married	1	1	1	non formal education	formal education	facility	2	cat1	yes	2	yes	yes	no	yes	unable to read and write	married	able to read and write	orthodox	urban	25
3	health center	planned	Housewife	private worker	yes	2	no	multipara	other	Housewife	HW	formaledu	noformal	primaryedu	formaledu	married	married		1	1	primary education	primary education	facility	3	cat1	no		0	yes		no	primary school	married	primary school	orthodox	rural	26
2	health center	planned	Housewife	farmer	no	2	no	multipara	farmer	Housewife	HW	noformla	formaleu	primaryedu	1	married	married	1	2	1	non formal education	formal education	facility	2	cat1	yes	1	yes	yes	no	yes	able to read and write	married	able to read and write	orthodox	urban	23
3	health center	planned	Housewife	farmer	yes	2	no	multipara	farmer	Housewife	HW	formaledu	noformal	primaryedu	formaledu	married	married	1	1	1	primary education	formal education	facility	4	cat2	yes	1	0	yes	no	yes	primary school	married	unable to read and write	orthodox	rural	33
3	health center	planned	Housewife	farmer	yes	2	no	multipara	farmer	Housewife	HW	formaledu	noformal	primaryedu	formaledu	married	married		1	2	primary education	secondary and above	facility	4	cat1	yes		yes	no		no	primary school	married	secondary school	orthodox	rural	35
2	health center	planned	Housewife	merchant	no	2	no	multipara	self employed	Housewife	HW	formaledu	noformal	primaryedu	formaledu	married	married		2	2	secondary education and above	primary education	facility	2	cat2	yes		yes	no		no	college and above	married	primary school	orthodox	rural	23
1	health center	planned	Housewife	farmer	no	2	no	primipara	farmer	Housewife	HW	noformla	formaleu	no-formaledu	1	married	married		2	1	non formal education	formal education	facility	4	cat2	no		yes	yes		no	unable to read and write	married	unable to read and write	orthodox	rural	36
4	health center	planned	Housewife	farmer	yes	2	no	multipara	farmer	Housewife	HW	noformla	formaleu	no-formaledu	1	married	married		1	2	non formal education	formal education	facility	4	cat2	no		yes	no		no	unable to read and write	married	unable to read and write	orthodox	rural	31
4	health center	planned	Housewife	farmer	no	2	yes	multipara	farmer	Housewife	HW	noformla	formaleu	no-formaledu	1	married	married	2	2	1	non formal education	formal education	facility	4	cat1	no	11	yes	yes	no	yes	unable to read and write	married	unable to read and write	orthodox	rural	45
2	health center	planned	Housewife	farmer	yes	2	no	multipara	farmer	Housewife	HW	noformla	formaleu	no-formaledu	1	married	married		1	1	non formal education	formal education	facility	3	cat1	yes		yes	yes		no	unable to read and write	married	able to read and write	orthodox	urban	26
3	health center	planned	Private organization employed	farmer	yes	2	no	multipara	farmer	self employed	working	formaledu	noformal	primaryedu	formaledu	married	married		1	1	primary education	primary education	facility	1	cat1	no		0	yes		no	primary school	married	primary school	orthodox	rural	20
2	health center	planned	Housewife	farmer	yes	2	no	multipara	farmer	Housewife	HW	noformla	formaleu	no-formaledu	1	married	married		1	1	non formal education	formal education	facility	3	cat2	yes		yes	yes		no	unable to read and write	married	able to read and write	orthodox	rural	27
2	health center	planned	Government employed	government employer	yes	2	no	multipara	Government employed	Government employed	working	formaledu	noformal	secondary and above	formaledu	married	married	1	1	1	secondary education and above	secondary and above	facility	3	cat2	yes	1	yes	yes	no	yes	college and above	married	college and above	orthodox	urban	26
2	health center	planned	Housewife	farmer	yes	2	no	multipara	farmer	Housewife	HW	formaledu	noformal	primaryedu	formaledu	married	married		1	2	primary education	primary education	facility	3	cat1	no		0	yes		no	primary school	married	primary school	orthodox	urban	28
1	health center	unplanned	Housewife		yes	2	no	primipara		Housewife	HW			primaryedu		single	unmarried		1	2		primary education	facility	1	cat2	no		yes	no		no		single	primary school	orthodox	urban	20
2	health center	planned	Housewife		no	2	no	multipara		Housewife	HW			no-formaledu		single	unmarried		2	2		formal education	facility	3	cat2	no		yes	yes		no		single	unable to read and write	orthodox	rural	26
4	health center	planned	Housewife	farmer	yes	2	no	multipara	farmer	Housewife	HW	noformla	formaleu	no-formaledu	1	married	married		1	2	non formal education	formal education	facility	4	cat2	no		yes	no		no	unable to read and write	married	unable to read and write	orthodox	rural	31
2	health center	planned	Housewife	farmer	yes	2	no	multipara	farmer	Housewife	HW	noformla	formaleu	primaryedu	1	married	married		1	2	non formal education	primary education	facility	3	cat1	yes		yes	no		no	unable to read and write	married	primary school	orthodox	rural	28
3	health center	planned	Government employed	farmer	no	2	no	multipara	farmer	Government employed	working	noformla	formaleu	no-formaledu	1	married	married		2	1	non formal education	formal education	facility	1	cat1	no		yes	yes		no	unable to read and write	married	unable to read and write	orthodox	rural	20
3	health center	planned	Housewife	farmer	yes	2	no	multipara	farmer	Housewife	HW	noformla	formaleu	no-formaledu	1	married	married		1	1	non formal education	formal education	facility	4	cat1	yes		yes	yes		no	able to read and write	married	unable to read and write	orthodox	urban	46
4	health center	planned	Housewife	farmer	yes	2	no	multipara	farmer	Housewife	HW	noformla	formaleu	primaryedu	1	married	married		1	1	non formal education	primary education	facility	3	cat1	yes		yes	yes		no	unable to read and write	married	primary school	orthodox	rural	26
3	health center	planned	Housewife	farmer	no	1	no	multipara	farmer	Housewife	HW	formaledu	noformal	primaryedu	formaledu	married	married		2	1	primary education	primary education	facility	3	cat1	yes		yes	yes		no	primary school	married	primary school	orthodox	urban	27
1	health center	planned	Private organization employed	farmer	yes	2	no	primipara	farmer	self employed	working	noformla	formaleu	primaryedu	1	married	married		1	1	non formal education	primary education	facility	3	cat2	yes		yes	yes		no	able to read and write	married	primary school	orthodox	urban	28
3	health center	planned	Housewife	farmer	yes	2	no	multipara	farmer	Housewife	HW	noformla	formaleu	primaryedu	1	married	married	1	1	2	non formal education	formal education	facility	3	cat1	no	2	0	no	no	yes	unable to read and write	married	unable to read and write	orthodox	urban	26
2	health center	planned	Housewife	farmer	yes	2	no	multipara	farmer	Housewife	HW	noformla	formaleu	primaryedu	1	married	married		1	1	non formal education	primary education	facility	2	cat2	no		yes	yes		no	unable to read and write	married	primary school	orthodox	rural	23
4	health center	planned	Housewife	farmer	yes	2	no	multipara	farmer	Housewife	HW	formaledu	noformal	primaryedu	formaledu	married	married		1	2	primary education	formal education	facility	3	cat1	no		yes	no		no	primary school	married	unable to read and write	orthodox	rural	29
1	health center	planned	merchant		no	1	yes	primipara		other	working			primaryedu		single	unmarried		2	1		primary education	facility	1	cat2	yes		yes	yes		no		single	primary school	orthodox	urban	19
2	health center	planned	Housewife	farmer	no	2	yes	multipara	farmer	Housewife	HW	formaledu	noformal	primaryedu	formaledu	married	married		2	1	primary education	formal education	facility	3	cat2	yes		yes	yes		no	primary school	married	able to read and write	orthodox	rural	29
3	health center	planned	Government employed	farmer	yes	2	no	multipara	farmer	Government employed	working	formaledu	noformal	secondary and above	formaledu	other	unmarried		1	1	primary education	secondary and above	facility	2	cat2	yes		yes	yes		no	primary school	separated	college and above	orthodox	urban	24
2	health center	planned	Housewife		yes	2	no	multipara		Housewife	HW			primaryedu		single	unmarried		1	1		primary education	facility	4	cat1	no		0	yes		no		single	primary school	orthodox	rural	39
2	health center	planned	Housewife	government employer	yes	2	no	multipara	Government employed	Housewife	HW	formaledu	noformal	primaryedu	formaledu	married	married		1	1	primary education	primary education	facility	3	cat1	yes		0	yes		no	primary school	married	primary school	orthodox	rural	26
2	health center	planned	Housewife	farmer	yes	2	no	multipara	farmer	Housewife	HW	formaledu	noformal	primaryedu	formaledu	married	married		1	1	primary education	formal education	facility	3	cat1	no		0	yes		no	unable to read and write	married	unable to read and write	orthodox	rural	26
2	health center	planned	Housewife	5	yes	2	no	multipara	other	Housewife	HW	formaledu	noformal	primaryedu	formaledu	married	married		1	1	primary education	primary education	facility	2	cat2	no		yes	yes		no	unable to read and write	married	primary school	orthodox	rural	21
3	health center	planned	Housewife	farmer	yes	2	no	multipara	farmer	Housewife	HW	formaledu	noformal	no-formaledu	formaledu	married	married		1	1	primary education	formal education	facility	3	cat1	no		yes	yes		no	unable to read and write	married	unable to read and write	orthodox	rural	29
5	health center	planned	Housewife	farmer	yes	2	no	multipara	farmer	Housewife	HW	formaledu	noformal	primaryedu	formaledu	married	married		1	2	primary education	formal education	facility	4	cat1	no		yes	no		no	able to read and write	married	unable to read and write	orthodox	rural	35
2	health center	planned	Housewife	merchant	yes	2	no	multipara	self employed	Housewife	HW	formaledu	noformal	primaryedu	formaledu	married	married		1	1	secondary education and above	primary education	facility	1	cat1	yes		yes	yes		no	college and above	married	primary school	orthodox	rural	20
3	health center	planned	Housewife	farmer	yes	2	no	multipara	farmer	Housewife	HW	formaledu	noformal	primaryedu	formaledu	married	married		1	1	primary education	primary education	facility	4	cat1	yes		yes	yes		no	primary school	married	primary school	orthodox	rural	31
3	health center	planned	Housewife	farmer	yes	2	no	multipara	farmer	Housewife	HW	formaledu	noformal	primaryedu	formaledu	married	married		1	1	primary education	primary education	facility	3	cat1	yes		yes	yes		no	primary school	married	primary school	orthodox	rural	26
2	health center	planned	Housewife	merchant	yes	2	no	multipara	self employed	Housewife	HW	noformla	formaleu	no-formaledu	1	married	married	1	1	1	non formal education	formal education	facility	2	cat2	yes	2	yes	yes	no	yes	able to read and write	married	able to read and write	orthodox	rural	25
4	hospital	planned	Housewife	merchant	yes	2	no	multipara	self employed	Housewife	HW	formaledu	noformal	secondary and above	formaledu	married	married		1	1	secondary education and above	secondary and above	facility	3	cat2	yes		yes	yes		no	college and above	married	secondary school	orthodox	urban	26
3	health center	planned	Housewife	farmer	yes	2	no	multipara	farmer	Housewife	HW	noformla	formaleu	no-formaledu	1	married	married	1	2	1	non formal education	formal education	facility	3	cat1	yes	1	yes	yes	no	yes	unable to read and write	married	unable to read and write	orthodox	rural	29
1	health center	planned	Government employed	merchant	yes	2	no	primipara	self employed	Government employed	working	formaledu	noformal	secondary and above	formaledu	married	married		2	1	secondary education and above	secondary and above	facility	2	cat1	yes		yes	yes		no	college and above	married	college and above	orthodox	urban	22
2	health center	planned	Housewife	merchant	yes	2	no	multipara	self employed	Housewife	HW	formaledu	noformal	primaryedu	formaledu	married	married		2	1	secondary education and above	primary education	facility	4	cat2	yes		yes	yes		no	college and above	married	primary school	orthodox	urban	32
2	health center	planned	Government employed		yes	2	no	multipara		Government employed	working			no-formaledu		single	unmarried		1	1		formal education	facility	3	cat1	no		yes	yes		no		single	unable to read and write	orthodox	rural	28
3	health center	planned	Housewife	farmer	yes	2	no	multipara	farmer	Housewife	HW	noformla	formaleu	primaryedu	1	married	married		1	1	non formal education	primary education	facility	3	cat1	no		yes	yes		no	unable to read and write	married	primary school	orthodox	rural	29
1	health center	planned	Housewife	farmer	yes	2	no	primipara	farmer	Housewife	HW	formaledu	noformal	primaryedu	formaledu	married	married		2	1	primary education	primary education	facility	1	cat2	yes		yes	yes		no	primary school	married	primary school	orthodox	rural	20
2	health center	planned	Housewife	farmer	yes	2	no	multipara	farmer	Housewife	HW	formaledu	noformal	primaryedu	formaledu	married	married		1	2	primary education	formal education	facility	2	cat1	yes		yes	no		no	primary school	married	unable to read and write	orthodox	rural	22
2	health center	planned	Housewife	farmer	yes	2	no	multipara	farmer	Housewife	HW	formaledu	noformal	primaryedu	formaledu	married	married		1	1	primary education	formal education	facility	3	cat1	yes		yes	yes		no	primary school	married	unable to read and write	orthodox	rural	26
4	health center	planned	Housewife	merchant	no	1	no	multipara	self employed	Housewife	HW	formaledu	noformal	primaryedu	formaledu	married	married		2	1	secondary education and above	formal education	facility	4	cat2	no		0	yes		no	secondary school	married	able to read and write	orthodox	urban	34
2	health center	planned	Government employed	government employer	yes	2	no	multipara	Government employed	Government employed	working	formaledu	noformal	secondary and above	formaledu	married	married	1	1	1	secondary education and above	secondary and above	facility	3	cat2	no	2	yes	yes	yes	yes	college and above	married	college and above	orthodox	urban	26
1	health center	planned	Housewife	farmer	yes	2	no	primipara	farmer	Housewife	HW	formaledu	noformal	primaryedu	formaledu	married	married		1	1	primary education	primary education	facility	2	cat1	yes		yes	yes		no	primary school	married	primary school	orthodox	urban	25
4	health center	planned	Housewife	farmer	yes	2	no	multipara	farmer	Housewife	HW	noformla	formaleu	no-formaledu	1	married	married		1	1	non formal education	formal education	facility	4	cat1	no		yes	no		no	unable to read and write	married	unable to read and write	orthodox	rural	36
2	health center	unplanned	merchant		yes	2	no	multipara		other	working			no-formaledu		single	unmarried		1	2		formal education	facility	4	cat2	no		0	no		no		single	unable to read and write	orthodox	urban	33
2	health center	planned	Housewife	government employer	yes	2	no	multipara	Government employed	Housewife	HW	formaledu	noformal	no-formaledu	formaledu	married	married		1	1	secondary education and above	formal education	facility	4	cat2	yes		yes	yes		no	college and above	married	unable to read and write	orthodox	rural	31
2	health center	planned	Housewife	farmer	yes	2	no	multipara	farmer	Housewife	HW	noformla	formaleu	no-formaledu	1	married	married	1	1	1	non formal education	formal education	facility	4	cat2	no	2	yes	yes	no	yes	unable to read and write	married	unable to read and write	orthodox	rural	35
4	health center	unplanned	Housewife	farmer	yes	2	no	multipara	farmer	Housewife	HW	noformla	formaleu	no-formaledu	1	married	married		1	1	non formal education	formal education	facility	3	cat1	yes		yes	yes		no	unable to read and write	married	unable to read and write	orthodox	rural	26
2	health center	planned	Housewife	private worker	no	1	no	multipara	other	Housewife	HW	formaledu	noformal	no-formaledu	formaledu	married	married		2	1	primary education	formal education	facility	2	cat1	no		yes	yes		no	primary school	married	unable to read and write	orthodox	urban	21
2	health center	planned	Housewife	farmer	yes	2	no	multipara	farmer	Housewife	HW	noformla	formaleu	primaryedu	1	married	married		1	2	non formal education	primary education	facility	2	cat2	yes		yes	no		no	able to read and write	married	primary school	orthodox	urban	25
2	health center	planned	Government employed	farmer	no	1	no	multipara	farmer	Government employed	working	noformla	formaleu	no-formaledu	1	married	married		2	1	non formal education	formal education	facility	4	cat2	yes		yes	yes		no	unable to read and write	married	unable to read and write	orthodox	rural	33
3	health center	planned	Housewife	farmer	yes	2	no	multipara	farmer	Housewife	HW	noformla	formaleu	no-formaledu	1	married	married		1	1	non formal education	formal education	facility	3	cat1	no		0	yes		no	unable to read and write	married	able to read and write	orthodox	rural	26
2	health center	planned	Government employed	merchant	yes	2	no	multipara	self employed	Government employed	working	noformla	formaleu	no-formaledu	1	married	married	1	1	1	non formal education	formal education	facility	3	cat1	yes	1	yes	yes	no	yes	unable to read and write	married	unable to read and write	orthodox	urban	26
2	health center	planned	Housewife	farmer	yes	2	no	multipara	farmer	Housewife	HW	formaledu	noformal	no-formaledu	formaledu	married	married		1	2	primary education	formal education	facility	4	cat1	yes		yes	no		no	primary school	married	able to read and write	orthodox	rural	37
1	health center	planned	Housewife	government employer	yes	2	no	primipara	Government employed	Housewife	HW	formaledu	noformal	primaryedu	formaledu	married	married		1	1	secondary education and above	primary education	facility	4	cat2	yes		yes	yes		no	secondary school	married	primary school	orthodox	urban	34
1	health center	planned	Housewife	farmer	yes	2	no	primipara	farmer	Housewife	HW	noformla	formaleu	no-formaledu	1	married	married		1	2	non formal education	formal education	facility	2	cat1	no		0	no		no	unable to read and write	married	unable to read and write	orthodox	rural	25
3	health center	planned	Housewife	farmer	yes	2	no	multipara	farmer	Housewife	HW	noformla	formaleu	no-formaledu	1	married	married		1	1	non formal education	formal education	facility	2	cat1	no		0	yes		no	unable to read and write	married	unable to read and write	orthodox	rural	21
3	health center	planned	Private organization employed		yes	2	no	multipara		self employed	working			no-formaledu		single	unmarried	1	1	1		formal education	facility	3	cat2	yes	2	yes	yes	no	yes		single	unable to read and write	orthodox	urban	26
1	hospital	unplanned	Housewife	farmer	yes	2	no	primipara	farmer	Housewife	HW	noformla	formaleu	no-formaledu	1	married	married		1	1	non formal education	formal education	facility	1	cat1	yes		0	yes		no	unable to read and write	married	unable to read and write	orthodox	rural	19
2	health center	planned	Housewife	private worker	yes	2	no	multipara	other	Housewife	HW	formaledu	noformal	no-formaledu	formaledu	married	married		1	1	primary education	formal education	facility	3	cat1	no		0	yes		no	primary school	married	unable to read and write	orthodox	urban	26
2	health center	planned	Housewife	farmer	yes	2	no	multipara	farmer	Housewife	HW	noformla	formaleu	primaryedu	1	married	married		1	1	non formal education	primary education	facility	3	cat2	no		yes	yes		no	able to read and write	married	primary school	orthodox	rural	26
2	health center	planned	Government employed	merchant	yes	2	no	multipara	self employed	Government employed	working	formaledu	noformal	secondary and above	formaledu	married	married		1	1	secondary education and above	secondary and above	facility	3	cat1	yes		yes	yes		no	college and above	married	college and above	orthodox	urban	27
4	health center	planned	Housewife	farmer	yes	2	no	multipara	farmer	Housewife	HW	noformla	formaleu	no-formaledu	1	married	married		1	1	non formal education	formal education	facility	4	cat2	no		yes	yes		no	unable to read and write	married	unable to read and write	orthodox	rural	37
3	health center	planned	Housewife	farmer	yes	2	no	multipara	farmer	Housewife	HW	formaledu	noformal	no-formaledu	formaledu	married	married		1	1	primary education	formal education	facility	4	cat1	no		yes	yes		no	primary school	married	able to read and write	orthodox	urban	36
1	health center	planned	Housewife	farmer	no	1	no	primipara	farmer	Housewife	HW	formaledu	noformal	no-formaledu	formaledu	married	married		2	1	primary education	formal education	facility	2	cat1	no		0	yes		no	primary school	married	unable to read and write	orthodox	rural	21
3	health center	unplanned	Housewife	farmer	yes	2	no	multipara	farmer	Housewife	HW	noformla	formaleu	no-formaledu	1	married	married		1	2	non formal education	formal education	facility	4	cat1	yes		yes	no		no	unable to read and write	married	unable to read and write	orthodox	rural	32
3	health center	planned	Housewife	farmer	yes	2	no	multipara	farmer	Housewife	HW	formaledu	noformal	no-formaledu	formaledu	married	married		1	1	primary education	formal education	facility	3	cat1	yes		yes	yes		no	primary school	married	unable to read and write	orthodox	rural	29
3	health center	planned	Housewife	farmer	yes	2	no	multipara	farmer	Housewife	HW	noformla	formaleu	no-formaledu	1	married	married	1	1	1	non formal education	formal education	facility	3	cat1	yes	1	yes	yes	no	yes	unable to read and write	married	unable to read and write	orthodox	rural	26
2	hospital	unplanned	Housewife	government employer	yes	2	no	multipara	Government employed	Housewife	HW	formaledu	noformal	no-formaledu	formaledu	married	married		1	1	primary education	formal education	facility	3	cat2	yes		yes	yes		no	primary school	married	able to read and write	orthodox	urban	26
3	health center	planned	Housewife	farmer	no	2	no	multipara	farmer	Housewife	HW	noformla	formaleu	no-formaledu	1	married	married		2	1	non formal education	formal education	facility	3	cat2	yes		yes	yes		no	able to read and write	married	unable to read and write	orthodox	rural	28
1	hospital	planned	Housewife	merchant	yes	2	no	primipara	self employed	Housewife	HW	formaledu	noformal	secondary and above	formaledu	married	married	1	1	1	secondary education and above	secondary and above	facility	3	cat2	yes	2	yes	yes	no	yes	college and above	married	secondary school	orthodox	rural	26
4	health center	planned	Housewife	farmer	yes	2	no	multipara	farmer	Housewife	HW	noformla	formaleu	no-formaledu	1	married	married	1	1	1	non formal education	formal education	facility	4	cat1	yes	1	yes	yes	no	yes	unable to read and write	married	unable to read and write	orthodox	rural	36
4	health center	planned	Housewife		yes	2	no	multipara		Housewife	HW			no-formaledu		other	unmarried		1	1		formal education	facility	3	cat2	no		0	yes		no		divorced	unable to read and write	orthodox	rural	27
3	health center	planned	Government employed	government employer	yes	2	no	multipara	Government employed	Government employed	working	formaledu	noformal	secondary and above	formaledu	married	married	1	1	1	secondary education and above	secondary and above	facility	4	cat1	no	1	yes	yes	no	yes	college and above	married	college and above	orthodox	rural	32
2	health center	planned	Housewife	farmer	yes	2	no	multipara	farmer	Housewife	HW	noformla	formaleu	no-formaledu	1	married	married		1	1	non formal education	formal education	facility	2	cat2	yes		yes	yes		no	able to read and write	married	unable to read and write	orthodox	rural	25
3	health center	planned	Housewife	farmer	yes	2	no	multipara	farmer	Housewife	HW	noformla	formaleu	no-formaledu	1	married	married		1	2	non formal education	formal education	facility	3	cat2	yes		0	no		no	unable to read and write	married	unable to read and write	orthodox	rural	26
1	health center	planned	Housewife	farmer	yes	2	no	primipara	farmer	Housewife	HW	noformla	formaleu	primaryedu	1	married	married		1	2	non formal education	primary education	facility	3	cat1	yes		yes	no		no	able to read and write	married	primary school	orthodox	rural	26
2	health center	planned	Private organization employed	government employer	yes	2	no	multipara	Government employed	self employed	working	formaledu	noformal	secondary and above	formaledu	married	married		1	2	secondary education and above	secondary and above	facility	3	cat2	no		0	no		no	secondary school	married	secondary school	orthodox	rural	27
4	health center	planned	Housewife		yes	2	no	multipara		Housewife	HW			primaryedu		single	unmarried	1	1	1		formal education	facility	3	cat2	yes	2	yes	yes	no	yes		single	unable to read and write	orthodox	rural	26
1	hospital	planned	Housewife	farmer	no	1	yes	primipara	farmer	Housewife	HW	formaledu	noformal	primaryedu	formaledu	married	married		2	2	primary education	formal education	facility	2	cat1	yes		yes	no		no	unable to read and write	married	unable to read and write	orthodox	rural	22
2	health center	planned	Government employed	farmer	yes	2	no	multipara	farmer	Government employed	working	formaledu	noformal	primaryedu	formaledu	married	married		1	1	primary education	primary education	facility	4	cat1	yes		yes	yes		no	able to read and write	married	primary school	orthodox	rural	31
4	health center	planned	Housewife	farmer	yes	2	no	multipara	farmer	Housewife	HW	formaledu	noformal	primaryedu	formaledu	married	married	1	1	1	primary education	formal education	facility	3	cat1	yes	2	yes	yes	no	yes	unable to read and write	married	unable to read and write	orthodox	rural	26
1	health center	planned	merchant		yes	2	no	primipara		other	working			primaryedu		single	unmarried		1	2		primary education	facility	2	cat2	no		yes	no		no		single	primary school	orthodox	rural	21
4	health center	planned	Housewife	farmer	no	2	yes	multipara	farmer	Housewife	HW	formaledu	noformal	primaryedu	formaledu	married	married	1	2	1	primary education	formal education	facility	3	cat1	yes	1	yes	yes	yes	yes	unable to read and write	married	unable to read and write	orthodox	rural	26
2	health center	planned	Housewife	farmer	yes	2	no	multipara	farmer	Housewife	HW	formaledu	noformal	primaryedu	formaledu	married	married		1	2	primary education	formal education	facility	3	cat2	no		yes	no		no	unable to read and write	married	unable to read and write	orthodox	rural	27
1	health center	planned	Housewife	farmer	yes	2	no	primipara	farmer	Housewife	HW	formaledu	noformal	primaryedu	formaledu	married	married		1	1	primary education	formal education	facility	2	cat1	no		yes	yes		no	unable to read and write	married	able to read and write	orthodox	rural	21
1	health center	planned	Housewife	farmer	yes	2	no	primipara	farmer	Housewife	HW	formaledu	noformal	primaryedu	formaledu	married	married		1	2	secondary education and above	secondary and above	facility	1	cat1	no		yes	no		no	secondary school	married	secondary school	orthodox	rural	19
3	health center	planned	Housewife	farmer	yes	2	no	multipara	farmer	Housewife	HW	formaledu	noformal	no-formaledu	formaledu	married	married		1	1	primary education	formal education	facility	4	cat2	yes		yes	yes		no	unable to read and write	married	unable to read and write	orthodox	rural	39
4	health center	planned	Housewife	farmer	yes	2	no	multipara	farmer	Housewife	HW	formaledu	noformal	no-formaledu	formaledu	married	married		1	2	primary education	formal education	facility	4	cat1	yes		0	no		no	unable to read and write	married	unable to read and write	orthodox	rural	32
2	health center	planned	Housewife	farmer	yes	2	no	multipara	farmer	Housewife	HW	formaledu	noformal	no-formaledu	formaledu	married	married		1	1	primary education	formal education	facility	2	cat1	no		yes	yes		no	unable to read and write	married	unable to read and write	orthodox	rural	21
3	hospital	planned	Housewife	merchant	yes	2	no	multipara	self employed	Housewife	HW	formaledu	noformal	primaryedu	formaledu	married	married		1	2	secondary education and above	primary education	facility	3	cat1	no		yes	no		no	college and above	married	primary school	orthodox	urban	29
1	health center	planned	Housewife	farmer	yes	2	no	primipara	farmer	Housewife	HW	formaledu	noformal	no-formaledu	formaledu	married	married		1	2	primary education	formal education	facility	1	cat1	no		yes	no		no	unable to read and write	married	unable to read and write	orthodox	rural	20
3	health center	planned	Housewife	farmer	yes	2	no	multipara	farmer	Housewife	HW	formaledu	noformal	no-formaledu	formaledu	married	married		1	1	primary education	formal education	facility	2	cat1	yes		yes	yes		no	unable to read and write	married	unable to read and write	orthodox	rural	23
2	health center	planned	Housewife	farmer	no	2	yes	multipara	farmer	Housewife	HW	formaledu	noformal	secondary and above	formaledu	married	married		2	2	secondary education and above	secondary and above	facility	3	cat2	no		yes	no		no	secondary school	married	secondary school	orthodox	urban	30
2	health center	planned	Housewife	farmer	yes	2	no	multipara	farmer	Housewife	HW	formaledu	noformal	no-formaledu	formaledu	married	married	1	1	1	secondary education and above	formal education	facility	4	cat1	no	2	yes	no	no	yes	unable to read and write	married	unable to read and write	orthodox	rural	36
3	health center	planned	Housewife	farmer	yes	2	no	multipara	farmer	Housewife	HW	formaledu	noformal	no-formaledu	formaledu	married	married		1	1	secondary education and above	formal education	facility	4	cat1	yes		yes	yes		no	unable to read and write	married	unable to read and write	orthodox	rural	34
1	hospital	planned	Housewife	farmer	yes	2	no	primipara	farmer	Housewife	HW	formaledu	noformal	no-formaledu	formaledu	married	married		1	2	secondary education and above	formal education	facility	1	cat1	no		yes	no		no	able to read and write	married	unable to read and write	orthodox	rural	19
1	health center	planned	Housewife	farmer	yes	2	no	primipara	farmer	Housewife	HW	formaledu	noformal	primaryedu	formaledu	married	married		1	1	primary education	primary education	facility	2	cat1	no		yes	yes		no	primary school	married	primary school	orthodox	rural	25
3	health center	planned	Housewife	merchant	yes	2	no	multipara	self employed	Housewife	HW	formaledu	noformal	secondary and above	formaledu	married	married		1	1	secondary education and above	secondary and above	facility	3	cat2	no		yes	yes		no	college and above	married	secondary school	orthodox	urban	29
4	health center	planned	Housewife	government employer	yes	2	no	multipara	Government employed	Housewife	HW	formaledu	noformal	no-formaledu	formaledu	married	married		1	2	secondary education and above	formal education	facility	3	cat2	no		yes	no		no	unable to read and write	married	unable to read and write	orthodox	rural	26
1	health center	planned	Housewife	farmer	yes	2	no	primipara	farmer	Housewife	HW	formaledu	noformal	no-formaledu	formaledu	married	married		1	1	secondary education and above	formal education	facility	4	cat2	yes		0	yes		no	unable to read and write	married	unable to read and write	orthodox	rural	35
3	health center	planned	Housewife	farmer	yes	2	no	multipara	farmer	Housewife	HW	formaledu	noformal	no-formaledu	formaledu	married	married		1	2	primary education	formal education	facility	3	cat2	no		yes	no		no	primary school	married	unable to read and write	orthodox	rural	27
2	health center	planned	Private organization employed	merchant	yes	2	no	multipara	self employed	self employed	working	formaledu	noformal	secondary and above	formaledu	married	married		1	2	secondary education and above	secondary and above	facility	3	cat2	yes		yes	no		no	college and above	married	secondary school	orthodox	urban	26
1	health center	planned	Housewife	farmer	no	1	no	primipara	farmer	Housewife	HW	formaledu	noformal	no-formaledu	formaledu	married	married	1	2	1	primary education	formal education	facility	3	cat1	no	1	yes	yes	no	yes	unable to read and write	married	unable to read and write	orthodox	rural	26
3	hospital	planned	Housewife	farmer	no	1	no	multipara	farmer	Housewife	HW	formaledu	noformal	primaryedu	formaledu	married	married	1	2	1	primary education	primary education	facility	4	cat1	no	2	0	yes	no	yes	unable to read and write	married	primary school	orthodox	rural	36
3	health center	planned	Housewife	farmer	no	1	no	multipara	farmer	Housewife	HW	formaledu	noformal	no-formaledu	formaledu	married	married		2	2	primary education	formal education	facility	3	cat2	yes		yes	no		no	unable to read and write	married	unable to read and write	orthodox	rural	27
1	health center	planned	Housewife	farmer	yes	2	no	primipara	farmer	Housewife	HW	formaledu	noformal	primaryedu	formaledu	married	married		1	1	primary education	primary education	facility	1	cat2	no		yes	yes		no	primary school	married	primary school	orthodox	rural	20
2	health center	planned	Housewife	farmer	yes	2	no	multipara	farmer	Housewife	HW	formaledu	noformal	no-formaledu	formaledu	married	married		1	1	primary education	formal education	facility	2	cat1	yes		yes	yes		no	able to read and write	married	able to read and write	orthodox	urban	25
3	health center	planned	Housewife	farmer	yes	2	no	multipara	farmer	Housewife	HW	formaledu	noformal	no-formaledu	formaledu	married	married		1	1	primary education	formal education	facility	3	cat1	no		yes	yes		no	primary school	married	able to read and write	orthodox	rural	26
2	health center	planned	Housewife	merchant	yes	2	no	multipara	self employed	Housewife	HW	formaledu	noformal	secondary and above	formaledu	married	married		1	1	secondary education and above	secondary and above	facility	2	cat1	yes		0	yes		no	college and above	married	secondary school	orthodox	rural	21
3	health center	planned	Government employed	merchant	no	2	no	multipara	self employed	Government employed	working	formaledu	noformal	no-formaledu	formaledu	married	married		2	1	primary education	formal education	facility	3	cat2	no		yes	yes		no	unable to read and write	married	unable to read and write	orthodox	urban	30
3	health center	planned	Housewife	farmer	yes	2	no	multipara	farmer	Housewife	HW	formaledu	noformal	primaryedu	formaledu	married	married		1	1	primary education	primary education	facility	3	cat2	yes		yes	yes		no	unable to read and write	married	primary school	orthodox	rural	30
2	health center	planned	Private organization employed	merchant	yes	2	no	multipara	self employed	self employed	working	formaledu	noformal	secondary and above	formaledu	married	married		1	1	secondary education and above	secondary and above	facility	3	cat1	yes		yes	yes		no	college and above	married	secondary school	orthodox	rural	26
1	health center	planned	Housewife	farmer	yes	2	no	primipara	farmer	Housewife	HW	formaledu	noformal	no-formaledu	formaledu	married	married	1	1	1	secondary education and above	formal education	facility	2	cat2	yes	2	yes	yes	no	yes	unable to read and write	married	unable to read and write	orthodox	rural	22
3	health center	planned	Housewife	farmer	no	2	no	multipara	farmer	Housewife	HW	formaledu	noformal	no-formaledu	formaledu	married	married		2	2	secondary education and above	formal education	facility	3	cat1	no		yes	no		no	unable to read and write	married	unable to read and write	orthodox	rural	27
3	health center	planned	Housewife	farmer	yes	2	no	multipara	farmer	Housewife	HW	formaledu	noformal	no-formaledu	formaledu	married	married	1	1	1	secondary education and above	formal education	facility	4	cat2	yes	1	yes	yes	yes	yes	unable to read and write	married	unable to read and write	orthodox	rural	33
3	health center	planned	Housewife	farmer	yes	2	no	multipara	farmer	Housewife	HW	formaledu	noformal	no-formaledu	formaledu	married	married		1	2	secondary education and above	formal education	facility	3	cat1	yes		yes	no		no	unable to read and write	married	unable to read and write	orthodox	rural	29
1	hospital	planned	Housewife	private worker	no	2	no	primipara	other	Housewife	HW	formaledu	noformal	secondary and above	formaledu	married	married		2	1	secondary education and above	secondary and above	facility	2	cat1	no		yes	yes		no	unable to read and write	married	college and above	orthodox	urban	21
2	health center	planned	Housewife	farmer	yes	2	no	multipara	farmer	Housewife	HW	noformla	formaleu	no-formaledu	1	married	married		1	2	non formal education	formal education	facility	2	cat2	yes		yes	yes		no	primary school	married	unable to read and write	orthodox	rural	22
1	health center	unplanned	Housewife		yes	2	no	primipara		Housewife	HW			primaryedu		single	unmarried		1	2		primary education	facility	1	cat1	no		0	no		no		single	primary school	orthodox	rural	17
1	health center	planned	Housewife	farmer	yes	2	no	primipara	farmer	Housewife	HW	formaledu	noformal	primaryedu	formaledu	married	married		1	2	primary education	primary education	facility	2	cat1	no		yes	yes		no	able to read and write	married	primary school	orthodox	rural	25
4	health center	planned	Housewife	farmer	yes	2	no	multipara	farmer	Housewife	HW	formaledu	noformal	primaryedu	formaledu	married	married		1	2	primary education	primary education	facility	4	cat1	yes		0	yes		no	primary school	married	primary school	orthodox	rural	31
3	health center	planned	Housewife		no	1	no	multipara		Housewife	HW			no-formaledu		single	unmarried	1	2	2		formal education	facility	4	cat2	yes	2	0	yes	no	yes		single	unable to read and write	orthodox	urban	37
2	health center	planned	Housewife	farmer	no	1	no	multipara	farmer	Housewife	HW	formaledu	noformal	primaryedu	formaledu	married	married		2	2	primary education	primary education	facility	3	cat2	yes		yes	yes		no	unable to read and write	married	primary school	orthodox	rural	27
3	health center	planned	Housewife		no	1	no	multipara		Housewife	HW			primaryedu		windowed	unmarried		2	2		primary education	facility	4	cat1	no		yes	no		no		widowed	primary school	orthodox	urban	31
2	health center	planned	Housewife	farmer	no	1	no	multipara	farmer	Housewife	HW	noformla	formaleu	primaryedu	1	married	married		2	2	non formal education	primary education	facility	4	cat1	no		yes	no		no	primary school	married	primary school	orthodox	rural	34
3	health center	planned	Private organization employed	government employer	yes	2	no	multipara	Government employed	self employed	working	formaledu	noformal	secondary and above	formaledu	married	married		1	1	secondary education and above	secondary and above	facility	4	cat2	yes		yes	yes		no	college and above	married	secondary school	orthodox	urban	34
3	health center	planned	merchant	private worker	no	1	no	multipara	other	other	working	noformla	formaleu	primaryedu	1	married	married		2	2	non formal education	primary education	facility	4	cat2	no		yes	no		no	primary school	married	primary school	orthodox	urban	36
2	health center	planned	Housewife	farmer	no	1	no	multipara	farmer	Housewife	HW	noformla	formaleu	primaryedu	1	married	married		2	1	non formal education	primary education	facility	3	cat2	yes		yes	yes		no	unable to read and write	married	primary school	orthodox	rural	27
3	health center	planned	Housewife	farmer	no	2	no	multipara	farmer	Housewife	HW	noformla	formaleu	no-formaledu	1	married	married		2	1	non formal education	formal education	facility	3	cat1	yes		yes	yes		no	unable to read and write	married	unable to read and write	orthodox	rural	29
2	health center	planned	Government employed	merchant	yes	2	no	multipara	self employed	Government employed	working	formaledu	noformal	secondary and above	formaledu	married	married		1	1	secondary education and above	secondary and above	facility	4	cat2	yes		yes	yes		no	college and above	married	college and above	orthodox	urban	32
3	health center	planned	Housewife	farmer	yes	2	no	multipara	farmer	Housewife	HW	noformla	formaleu	primaryedu	1	married	married		1	2	non formal education	primary education	facility	3	cat1	yes		yes	no		no	unable to read and write	married	primary school	orthodox	rural	27
1	health center	planned	Housewife		no	2	no	primipara		Housewife	HW			primaryedu		single	unmarried		2	1		primary education	facility	1	cat2	no		yes	yes		no		single	primary school	orthodox	rural	18
3	health center	planned	Housewife	farmer	no	2	no	multipara	farmer	Housewife	HW	noformla	formaleu	no-formaledu	1	married	married	1	2	1	non formal education	formal education	facility	2	cat1	yes	2	yes	yes	no	yes	unable to read and write	married	unable to read and write	orthodox	rural	22
1	health center	planned	Housewife	farmer	yes	2	no	primipara	farmer	Housewife	HW	formaledu	noformal	primaryedu	formaledu	married	married	1	1	1	primary education	primary education	facility	3	cat2	yes	1	yes	yes	no	yes	primary school	married	primary school	orthodox	rural	29
4	health center	planned	Housewife	farmer	yes	2	no	multipara	farmer	Housewife	HW	noformla	formaleu	primaryedu	1	married	married		1	2	non formal education	primary education	facility	3	cat1	no		yes	no		no	unable to read and write	married	primary school	orthodox	rural	29
3	health center	planned	Housewife	farmer	yes	2	no	multipara	farmer	Housewife	HW	noformla	formaleu	no-formaledu	1	married	married		1	2	non formal education	formal education	facility	3	cat1	yes		0	no		no	unable to read and write	married	unable to read and write	orthodox	rural	26
4	health center	planned	Housewife	farmer	yes	2	no	multipara	farmer	Housewife	HW	formaledu	noformal	no-formaledu	formaledu	married	married		1	2	secondary education and above	formal education	facility	4	cat1	yes		yes	no		no	secondary school	married	unable to read and write	orthodox	rural	40
4	health center	planned	Housewife	farmer	yes	2	no	multipara	farmer	Housewife	HW	noformla	formaleu	no-formaledu	1	married	married		1	1	non formal education	formal education	facility	3	cat1	yes		yes	yes		no	unable to read and write	married	unable to read and write	orthodox	rural	26
1	health center	planned	Housewife		no	1	no	primipara		Housewife	HW			no-formaledu		single	unmarried		2	2		formal education	facility	2	cat1	no		yes	no		no		single	unable to read and write	orthodox	rural	21
2	health center	planned	Housewife	merchant	yes	2	no	multipara	self employed	Housewife	HW	formaledu	noformal	primaryedu	formaledu	married	married	1	1	1	secondary education and above	primary education	facility	3	cat1	yes	2	yes	yes	no	yes	college and above	married	primary school	orthodox	urban	29
7	health center	planned	Housewife	farmer	no	1	no	multipara	farmer	Housewife	HW	noformla	formaleu	primaryedu	1	married	married	1	2	1	non formal education	formal education	facility	4	cat2	yes	2	yes	yes	no	yes	able to read and write	married	unable to read and write	orthodox	urban	37
3	health center	planned	Housewife	farmer	yes	2	no	multipara	farmer	Housewife	HW	noformla	formaleu	primaryedu	1	married	married		1	1	non formal education	formal education	facility	4	cat2	yes		yes	yes		no	primary school	married	unable to read and write	orthodox	rural	36
4	health center	planned	Housewife	farmer	yes	2	no	multipara	farmer	Housewife	HW	noformla	formaleu	primaryedu	1	married	married		1	1	non formal education	formal education	facility	3	cat1	yes		yes	yes		no	primary school	married	able to read and write	orthodox	rural	27
1	health center	planned	Housewife	farmer	yes	2	no	primipara	farmer	Housewife	HW	noformla	formaleu	primaryedu	1	married	married		1	1	non formal education	primary education	facility	2	cat2	no		yes	yes		no	primary school	married	primary school	orthodox	urban	22
2	health center	planned	Housewife	farmer	yes	2	no	multipara	farmer	Housewife	HW	noformla	formaleu	primaryedu	1	married	married		1	1	non formal education	formal education	facility	3	cat2	yes		yes	yes		no	primary school	married	able to read and write	orthodox	rural	26
3	health center	planned	Private organization employed	farmer	yes	2	no	multipara	farmer	self employed	working	noformla	formaleu	primaryedu	1	married	married		1	1	non formal education	primary education	facility	4	cat2	no		yes	yes		no	primary school	married	primary school	orthodox	urban	31
4	health center	planned	Housewife	farmer	yes	2	no	multipara	farmer	Housewife	HW	noformla	formaleu	primaryedu	1	married	married	1	1	1	non formal education	primary education	facility	3	cat1	yes	1	yes	yes	no	yes	primary school	married	primary school	orthodox	rural	29
2	health center	planned	Housewife		no	1	no	multipara		Housewife	HW			primaryedu		single	unmarried		2	2		formal education	facility	4	cat1	no		0	no		no		single	unable to read and write	orthodox	urban	31
4	health center	planned	Housewife	farmer	yes	2	no	multipara	farmer	Housewife	HW	noformla	formaleu	primaryedu	1	married	married		1	1	non formal education	primary education	facility	2	cat1	yes		yes	yes		no	primary school	married	primary school	orthodox	rural	21
2	health center	planned	Housewife	government employer	no	1	no	multipara	Government employed	Housewife	HW	formaledu	noformal	no-formaledu	formaledu	married	married		2	1	secondary education and above	formal education	facility	3	cat2	yes		yes	yes		no	college and above	married	able to read and write	orthodox	urban	26
1	health center	unplanned	Housewife	private worker	yes	2	no	primipara	other	Housewife	HW	noformla	formaleu	primaryedu	1	married	married		1	2	non formal education	primary education	facility	1	cat1	no		yes	no		no	primary school	married	primary school	orthodox	rural	19
1	health center	planned	Housewife	merchant	yes	2	no	primipara	self employed	Housewife	HW	formaledu	noformal	secondary and above	formaledu	married	married		1	2	secondary education and above	secondary and above	facility	3	cat1	no		yes	no		no	college and above	married	secondary school	orthodox	urban	26
2	health center	planned	Housewife	farmer	yes	2	no	multipara	farmer	Housewife	HW	noformla	formaleu	primaryedu	1	married	married	1	1	1	non formal education	primary education	facility	2	cat1	yes	2	yes	yes	no	yes	primary school	married	primary school	orthodox	rural	23
2	health center	planned	Housewife	farmer	no	1	no	multipara	farmer	Housewife	HW	noformla	formaleu	no-formaledu	1	married	married	1	2	1	non formal education	formal education	facility	3	cat2	no	1	0	yes	yes	yes	unable to read and write	married	unable to read and write	orthodox	rural	27
3	health center	planned	Housewife	farmer	yes	2	no	multipara	farmer	Housewife	HW	noformla	formaleu	no-formaledu	1	married	married		1	1	non formal education	formal education	facility	3	cat1	yes		yes	yes		no	able to read and write	married	able to read and write	orthodox	rural	28
3	health center	planned	Housewife	farmer	yes	2	no	multipara	farmer	Housewife	HW	noformla	formaleu	no-formaledu	1	married	married		1	1	non formal education	formal education	facility	3	cat2	no		yes	yes		no	unable to read and write	married	able to read and write	orthodox	rural	27
1	health center	planned	Housewife	farmer	yes	2	no	primipara	farmer	Housewife	HW	noformla	formaleu	no-formaledu	1	married	married		1	1	non formal education	formal education	facility	2	cat1	no		yes	yes		no	unable to read and write	married	unable to read and write	orthodox	rural	23
1	health center	planned	merchant	private worker	yes	2	no	primipara	other	other	working	formaledu	noformal	primaryedu	formaledu	married	married		1	2	primary education	primary education	facility	1	cat1	no		0	no		no	primary school	married	primary school	orthodox	urban	17
5	health center	planned	Housewife	farmer	yes	2	no	multipara	farmer	Housewife	HW	formaledu	noformal	no-formaledu	formaledu	married	married		1	2	primary education	formal education	facility	4	cat1	yes		yes	no		no	primary school	married	able to read and write	orthodox	rural	39
2	health center	planned	Housewife	farmer	yes	2	no	multipara	farmer	Housewife	HW	noformla	formaleu	no-formaledu	1	married	married		1	2	non formal education	formal education	facility	4	cat1	no		yes	no		no	unable to read and write	married	unable to read and write	orthodox	urban	32
2	health center	planned	Private organization employed	merchant	yes	2	no	multipara	self employed	self employed	working	noformla	formaleu	primaryedu	1	married	married		1	1	non formal education	primary education	facility	3	cat2	yes		yes	yes		no	secondary school	married	primary school	orthodox	rural	30
2	health center	planned	Government employed	merchant	yes	2	no	multipara	self employed	Government employed	working	noformla	formaleu	secondary and above	1	married	married		1	1	non formal education	secondary and above	facility	2	cat1	yes		yes	yes		no	college and above	married	college and above	orthodox	urban	24
2	health center	planned	Housewife	farmer	yes	2	no	multipara	farmer	Housewife	HW	noformla	formaleu	no-formaledu	1	married	married	1	1	1	non formal education	formal education	facility	3	cat2	yes	2	yes	yes	no	yes	unable to read and write	married	unable to read and write	orthodox	rural	30
3	health center	planned	Housewife	farmer	yes	2	no	multipara	farmer	Housewife	HW	noformla	formaleu	no-formaledu	1	married	married		1	2	non formal education	formal education	facility	2	cat2	yes		yes	no		no	unable to read and write	married	unable to read and write	orthodox	rural	24
3	health center	planned	Government employed	government employer	yes	2	no	multipara	Government employed	Government employed	working	noformla	formaleu	secondary and above	1	married	married		1	1	non formal education	secondary and above	facility	3	cat1	no		yes	yes		no	college and above	married	college and above	orthodox	rural	26
4	health center	planned	Housewife	farmer	yes	2	no	multipara	farmer	Housewife	HW	noformla	formaleu	no-formaledu	1	married	married	1	1	1	non formal education	formal education	facility	4	cat1	yes	2	yes	yes	no	yes	unable to read and write	married	unable to read and write	orthodox	urban	37
3	health center	planned	Government employed	government employer	yes	2	no	multipara	Government employed	Government employed	working	noformla	formaleu	secondary and above	1	married	married		1	1	non formal education	secondary and above	facility	3	cat1	yes		yes	yes		no	college and above	married	college and above	orthodox	urban	27
4	health center	planned	Housewife	farmer	yes	2	no	multipara	farmer	Housewife	HW	noformla	formaleu	no-formaledu	1	married	married		1	1	non formal education	formal education	facility	3	cat1	yes		yes	yes		no	unable to read and write	married	unable to read and write	orthodox	rural	26
3	health center	planned	Housewife	farmer	yes	2	no	multipara	farmer	Housewife	HW	noformla	formaleu	no-formaledu	1	married	married		1	1	non formal education	formal education	facility	4	cat2	yes		yes	yes		no	unable to read and write	married	unable to read and write	orthodox	rural	31
3	health center	planned	Housewife	farmer	yes	2	no	multipara	farmer	Housewife	HW	noformla	formaleu	no-formaledu	1	married	married		1	1	non formal education	formal education	facility	3	cat2	yes		yes	yes		no	unable to read and write	married	unable to read and write	orthodox	rural	30
1	hospital	planned	Housewife	government employer	yes	2	no	primipara	Government employed	Housewife	HW	noformla	formaleu	no-formaledu	1	married	married		1	2	non formal education	formal education	facility	2	cat1	no		yes	no		no	unable to read and write	married	unable to read and write	orthodox	urban	22
2	health center	planned	Housewife	farmer	yes	2	no	multipara	farmer	Housewife	HW	noformla	formaleu	no-formaledu	1	married	married		1	2	non formal education	formal education	facility	3	cat1	yes		yes	no		no	able to read and write	married	unable to read and write	orthodox	rural	30
2	health center	planned	Housewife	government employer	yes	2	no	multipara	Government employed	Housewife	HW	formaledu	noformal	secondary and above	formaledu	married	married		1	1	secondary education and above	secondary and above	facility	2	cat1	yes		0	yes		no	college and above	married	secondary school	orthodox	rural	21
4	health center	planned	Housewife	farmer	no	2	no	multipara	farmer	Housewife	HW	noformla	formaleu	no-formaledu	1	married	married	2	2	1	non formal education	formal education	facility	3	cat2	no	5	yes	yes	no	yes	able to read and write	married	able to read and write	orthodox	rural	30
4	hospital	planned	Government employed	government employer	yes	2	no	multipara	Government employed	Government employed	working	formaledu	noformal	secondary and above	formaledu	married	married	1	1	1	secondary education and above	secondary and above	facility	3	cat1	yes	2	yes	yes	yes	yes	college and above	married	college and above	orthodox	urban	30
2	hospital	planned	Government employed	merchant	yes	2	no	multipara	self employed	Government employed	working	formaledu	noformal	secondary and above	formaledu	married	married	2	1	1	secondary education and above	secondary and above	facility	2	cat1	yes	4	yes	yes	no	yes	secondary school	married	secondary school	orthodox	urban	21
2	health center	planned	Government employed	merchant	yes	2	no	multipara	self employed	Government employed	working	formaledu	noformal	secondary and above	formaledu	married	married		1	1	secondary education and above	secondary and above	facility	3	cat1	yes		yes	yes		no	college and above	married	college and above	orthodox	urban	30
2	hospital	planned	Government employed		yes	2	no	multipara		Government employed	working			secondary and above		windowed	married		1	1		secondary and above	facility	3	cat1	yes		yes	yes		no		widowed	college and above	orthodox	rural	26
2	health center	planned	Housewife	farmer	yes	2	no	multipara	farmer	Housewife	HW	noformla	formaleu	no-formaledu	1	married	married		1	1	non formal education	formal education	facility	2	cat2	yes		yes	yes		no	able to read and write	married	able to read and write	orthodox	urban	25
1	health center	planned	Housewife	farmer	yes	2	no	primipara	farmer	Housewife	HW	noformla	formaleu	primaryedu	1	married	married		1	2	non formal education	primary education	facility	2	cat1	yes		yes	no		no	primary school	married	primary school	orthodox	urban	22
4	health center	planned	Housewife	farmer	yes	2	no	multipara	farmer	Housewife	HW	noformla	formaleu	no-formaledu	1	married	married		1	1	non formal education	formal education	facility	4	cat2	yes		yes	yes		no	unable to read and write	married	unable to read and write	orthodox	rural	46
2	health center	planned	Private organization employed	farmer	yes	2	no	multipara	farmer	Housewife	HW	noformla	formaleu	no-formaledu	1	married	married		1	1	non formal education	formal education	facility	2	cat1	yes		yes	yes		no	able to read and write	married	unable to read and write	orthodox	urban	23
2	health center	planned	Housewife		yes	2	no	multipara		Housewife	HW			no-formaledu		single	married		1	2		formal education	facility	1	cat1	no		0	no		no		single	unable to read and write	orthodox	rural	20
2	health center	planned	Housewife	farmer	yes	2	no	multipara	farmer	Housewife	HW	noformla	formaleu	primaryedu	1	married	married		1	1	non formal education	primary education	facility	3	cat1	yes		yes	yes		no	unable to read and write	married	primary school	orthodox	rural	26
1	health center	planned	Housewife	farmer	no	1	no	primipara	farmer	Housewife	HW	noformla	formaleu	primaryedu	1	married	married		2	1	non formal education	primary education	facility	1	cat1	no		yes	yes		no	primary school	married	primary school	orthodox	urban	20
1	health center	planned	Government employed	government employer	yes	2	no	primipara	Government employed	Government employed	working	noformla	formaleu	secondary and above	1	married	married		1	2	non formal education	secondary and above	facility	2	cat2	yes		yes	no		no	primary school	married	college and above	orthodox	urban	25
2	health center	planned	Housewife	farmer	no	1	no	multipara	farmer	Housewife	HW	noformla	formaleu	no-formaledu	1	married	married		2	2	non formal education	formal education	facility	2	cat2	no		yes	no		no	able to read and write	married	unable to read and write	orthodox	rural	24
3	health center	planned	Housewife	farmer	yes	2	no	multipara	farmer	Housewife	HW	noformla	formaleu	secondary and above	1	married	married		1	1	non formal education	secondary and above	facility	3	cat1	yes		yes	yes		no	primary school	married	secondary school	orthodox	rural	26
2	health center	planned	Government employed	government employer	yes	2	no	multipara	Government employed	Government employed	working	noformla	formaleu	secondary and above	1	married	married		1	2	non formal education	secondary and above	facility	2	cat1	no		0	no		no	able to read and write	married	college and above	orthodox	urban	25
2	health center	planned	Housewife	farmer	yes	2	no	multipara	farmer	Housewife	HW	noformla	formaleu	no-formaledu	1	married	married	1	1	1	non formal education	formal education	facility	4	cat2	no	1	yes	yes	yes	yes	unable to read and write	married	unable to read and write	orthodox	rural	35
3	health center	planned	Housewife	farmer	yes	2	no	multipara	farmer	Housewife	HW	noformla	formaleu	primaryedu	1	married	married		1	2	non formal education	primary education	facility	2	cat1	yes		yes	no		no	primary school	married	primary school	orthodox	rural	25
3	hospital	planned	Housewife		no	1	no	multipara		Housewife	HW			primaryedu		single	married		2	1		primary education	facility	3	cat2	no		yes	no		no		single	primary school	orthodox	rural	29
1	health center	planned	Government employed	merchant	yes	2	no	primipara	self employed	Government employed	working	noformla	formaleu	primaryedu	1	married	married		1	1	non formal education	primary education	facility	2	cat2	yes		yes	yes		no	primary school	married	primary school	orthodox	urban	24
3	health center	planned	Housewife	farmer	yes	2	no	multipara	farmer	Housewife	HW	noformla	formaleu	no-formaledu	1	married	married		1	1	non formal education	formal education	facility	3	cat1	no		yes	yes		no	primary school	married	able to read and write	orthodox	rural	27
1	health center	planned	Housewife	farmer	yes	2	no	primipara	farmer	Housewife	HW	noformla	formaleu	no-formaledu	1	married	married		1	1	non formal education	formal education	facility	4	cat1	yes		yes	yes		no	unable to read and write	married	unable to read and write	orthodox	rural	31
3	health center	unplanned	Housewife	farmer	yes	2	no	multipara	farmer	Housewife	HW	noformla	formaleu	no-formaledu	1	married	married		1	1	non formal education	formal education	facility	4	cat1	yes		0	no		no	able to read and write	married	able to read and write	orthodox	urban	31
1	health center	planned	Housewife	merchant	yes	2	no	primipara	self employed	Housewife	HW	formaledu	noformal	primaryedu	formaledu	married	married	1	1	1	secondary education and above	primary education	facility	2	cat1	yes	2	yes	yes	no	yes	college and above	married	primary school	orthodox	rural	25
2	health center	planned	Housewife	farmer	yes	2	no	multipara	farmer	Housewife	HW	noformla	formaleu	primaryedu	1	married	married	1	1	1	non formal education	primary education	facility	3	cat1	no	2	yes	yes	no	yes	able to read and write	married	primary school	orthodox	urban	27
3	health center	planned	Government employed	merchant	yes	2	no	multipara	self employed	Government employed	working	formaledu	noformal	secondary and above	formaledu	married	married		1	1	secondary education and above	secondary and above	facility	3	cat1	yes		yes	yes		no	secondary school	married	secondary school	orthodox	urban	29
2	health center	planned	Housewife		yes	2	no	multipara		Housewife	HW			no-formaledu		single	married	1	1	1		formal education	facility	3	cat2	no	2	yes	no	no	yes		single	unable to read and write	orthodox	rural	30
3	health center	planned	Housewife		no	1	no	multipara		Housewife	HW			no-formaledu		single	married		1	1		formal education	facility	1	cat2	yes		yes	yes		no		single	unable to read and write	orthodox	urban	20
3	health center	planned	Housewife	farmer	yes	2	no	multipara	farmer	Housewife	HW	formaledu	noformal	no-formaledu	formaledu	married	married		1	1	primary education	formal education	facility	3	cat1	yes		0	yes		no	primary school	married	able to read and write	orthodox	rural	26
3	health center	planned	Housewife	farmer	no	1	no	multipara	farmer	Housewife	HW	formaledu	noformal	no-formaledu	formaledu	married	married		1	1	secondary education and above	formal education	facility	3	cat1	yes		yes	no		no	unable to read and write	married	unable to read and write	orthodox	rural	26
3	health center	planned	Housewife	farmer	no	1	no	multipara	farmer	Housewife	HW	formaledu	noformal	no-formaledu	formaledu	married	married		1	1	secondary education and above	formal education	facility	2	cat1	no		yes	yes		no	unable to read and write	married	unable to read and write	orthodox	rural	23
1	health center	planned	Housewife	farmer	yes	2	no	primipara	farmer	Housewife	HW	noformla	formaleu	no-formaledu	1	married	married	1	1	1	non formal education	formal education	facility	1	cat1	yes	1	yes	yes	no	yes	primary school	married	unable to read and write	orthodox	rural	19
1	health center	planned	Housewife	farmer	yes	2	no	primipara	farmer	Housewife	HW	formaledu	noformal	no-formaledu	formaledu	married	married		1	1	secondary education and above	formal education	facility	3	cat1	no		yes	yes		no	unable to read and write	married	unable to read and write	orthodox	rural	29
1	hospital	planned	Housewife	government employer	yes	2	no	primipara	Government employed	Housewife	HW	noformla	formaleu	primaryedu	1	married	married		1	1	non formal education	primary education	facility	2	cat2	yes		yes	no		no	primary school	married	primary school	orthodox	rural	21
4	health center	planned	Housewife	farmer	no	1	no	multipara	farmer	Housewife	HW	formaledu	noformal	no-formaledu	formaledu	married	married	1	2	1	secondary education and above	formal education	facility	2	cat2	no	2	yes	yes	no	yes	unable to read and write	married	unable to read and write	orthodox	urban	21
7	health center	planned	Housewife	farmer	no	1	no	multipara	farmer	Housewife	HW	formaledu	noformal	no-formaledu	formaledu	married	married		2	1	secondary education and above	formal education	facility	4	cat2	yes		yes	no		no	unable to read and write	married	unable to read and write	orthodox	rural	44
1	health center	planned	merchant		yes	2	no	primipara		other	working			primaryedu		single	married		1	1		primary education	facility	2	cat2	no		0	no		no		single	primary school	orthodox	rural	21
3	health center	planned	Housewife	farmer	yes	2	no	multipara	farmer	Housewife	HW	formaledu	noformal	no-formaledu	formaledu	married	married		1	1	secondary education and above	formal education	facility	3	cat1	yes		yes	no		no	unable to read and write	married	unable to read and write	orthodox	rural	28
2	health center	planned	Housewife	farmer	no	1	no	multipara	farmer	Housewife	HW	formaledu	noformal	no-formaledu	formaledu	married	married		2	1	secondary education and above	formal education	facility	4	cat2	no		yes	yes		no	able to read and write	married	unable to read and write	orthodox	urban	34
2	health center	planned	Government employed	government employer	yes	2	no	multipara	Government employed	Government employed	working	formaledu	noformal	secondary and above	formaledu	married	married	1	1	1	secondary education and above	secondary and above	facility	4	cat1	no	1	yes	yes	no	yes	college and above	married	college and above	orthodox	urban	32
2	health center	unplanned	Housewife		yes	2	no	multipara		Housewife	HW			no-formaledu		single	married		1	1		formal education	facility	2	cat2	yes		yes	yes		no		single	able to read and write	orthodox	urban	21
3	health center	planned	Housewife	farmer	yes	2	no	multipara	farmer	Housewife	HW	noformla	formaleu	no-formaledu	1	married	married		1	1	non formal education	formal education	facility	3	cat2	no		yes	no		no	able to read and write	married	unable to read and write	orthodox	rural	26
2	health center	planned	Housewife	farmer	yes	2	no	multipara	farmer	Housewife	HW	noformla	formaleu	no-formaledu	1	married	married		1	1	non formal education	formal education	facility	4	cat1	no		yes	no		no	unable to read and write	married	unable to read and write	orthodox	rural	34
1	health center	planned	Government employed	merchant	no	1	no	primipara	self employed	Government employed	working	formaledu	noformal	secondary and above	formaledu	married	married		2	1	secondary education and above	secondary and above	facility	2	cat1	no		yes	no		no	college and above	married	college and above	orthodox	urban	21
1	health center	planned	Housewife	merchant	yes	2	no	primipara	self employed	Housewife	HW	formaledu	noformal	secondary and above	formaledu	married	married		1	1	secondary education and above	secondary and above	facility	4	cat1	yes		yes	yes		no	college and above	married	secondary school	orthodox	urban	33
2	health center	planned	Housewife	farmer	yes	2	no	multipara	farmer	Housewife	HW	formaledu	noformal	no-formaledu	formaledu	married	married		1	1	primary education	formal education	facility	3	cat1	yes		yes	yes		no	primary school	married	unable to read and write	orthodox	rural	27
1	hospital	planned	Housewife	farmer	no	1	no	primipara	farmer	Housewife	HW	formaledu	noformal	primaryedu	formaledu	married	married		2	1	primary education	primary education	facility	2	cat2	yes		yes	yes		no	primary school	married	primary school	orthodox	rural	25
2	health center	planned	Housewife	farmer	no	1	no	multipara	farmer	Housewife	HW	formaledu	noformal	no-formaledu	formaledu	married	married		2	1	secondary education and above	formal education	facility	4	cat2	no		yes	yes		no	unable to read and write	married	unable to read and write	orthodox	rural	35
2	health center	planned	Housewife	private worker	yes	2	no	multipara	other	Housewife	HW	formaledu	noformal	primaryedu	formaledu	married	married		1	1	primary education	primary education	facility	3	cat1	yes		0	yes		no	primary school	married	primary school	orthodox	urban	26
2	health center	planned	Housewife	farmer	no	1	no	multipara	farmer	Housewife	HW	formaledu	noformal	primaryedu	formaledu	married	married		2	2	primary education	primary education	facility	2	cat1	no		yes	no		no	primary school	married	primary school	orthodox	rural	22
5	hospital	planned	Housewife	farmer	yes	2	no	multipara	farmer	Housewife	HW	formaledu	noformal	no-formaledu	formaledu	married	married	2	1	1	primary education	formal education	facility	2	cat2	yes	3	yes	yes	yes	yes	primary school	married	able to read and write	Muslim	urban	21
4	health center	planned	Housewife	farmer	yes	2	no	multipara	farmer	Housewife	HW	formaledu	noformal	no-formaledu	formaledu	married	married		1	1	secondary education and above	formal education	facility	4	cat1	yes		yes	yes		no	unable to read and write	married	unable to read and write	orthodox	urban	37
2	health center	planned	Housewife	farmer	yes	2	no	multipara	farmer	Housewife	HW	formaledu	noformal	no-formaledu	formaledu	married	married		1	1	secondary education and above	formal education	facility	2	cat1	yes		yes	yes		no	able to read and write	married	unable to read and write	orthodox	rural	23
1	health center	planned	Housewife		yes	2	no	primipara		Housewife	HW	formaledu	noformal	secondary and above	formaledu	single	married		1	1	secondary education and above	secondary and above	facility	1	cat2	no		0	yes		no		single	secondary school	orthodox	rural	17
2	health center	planned	Government employed	farmer	yes	2	no	multipara	farmer	Government employed	working	formaledu	noformal	primaryedu	formaledu	married	married		1	1	secondary education and above	primary education	facility	2	cat1	no		yes	yes		no	unable to read and write	married	primary school	orthodox	rural	25
2	health center	planned	Housewife	farmer	yes	2	no	multipara	farmer	Housewife	HW	formaledu	noformal	no-formaledu	formaledu	married	married		1	1	secondary education and above	formal education	facility	2	cat2	yes		yes	yes		no	unable to read and write	married	unable to read and write	orthodox	rural	22
1	health center	planned	Housewife		no	1	no	primipara		Housewife	HW			secondary and above		single	married		2	2		secondary and above	facility	1	cat2	no		0	no		no		single	secondary school	orthodox	urban	17
3	health center	planned	Housewife	farmer	yes	2	no	multipara	farmer	Housewife	HW	formaledu	noformal	primaryedu	formaledu	married	married		1	1	secondary education and above	primary education	facility	3	cat1	yes		yes	yes		no	unable to read and write	married	primary school	orthodox	rural	28
1	health center	planned	Housewife	farmer	yes	2	no	primipara	farmer	Housewife	HW	formaledu	noformal	primaryedu	formaledu	married	married	1	1	1	secondary education and above	primary education	facility	1	cat1	no	2	yes	yes	yes	yes	unable to read and write	married	primary school	orthodox	rural	17
2	health center	planned	Housewife	farmer	yes	2	no	multipara	farmer	Housewife	HW	formaledu	noformal	primaryedu	formaledu	married	married		1	1	secondary education and above	primary education	facility	4	cat1	yes		yes	yes		no	primary school	married	primary school	orthodox	rural	35
1	health center	planned	Housewife	farmer	no	1	no	primipara	farmer	Housewife	HW	formaledu	noformal	primaryedu	formaledu	married	married		2	2	secondary education and above	primary education	facility	2	cat1	no		yes	no		no	able to read and write	married	primary school	orthodox	rural	23
2	health center	planned	Housewife	farmer	yes	2	no	multipara	farmer	Housewife	HW	formaledu	noformal	primaryedu	formaledu	married	married		1	1	secondary education and above	primary education	facility	2	cat1	yes		yes	yes		no	unable to read and write	married	primary school	orthodox	rural	25
2	health center	planned	Housewife	farmer	yes	2	no	multipara	farmer	Housewife	HW	formaledu	noformal	no-formaledu	formaledu	married	married		1	1	secondary education and above	formal education	facility	3	cat1	yes		yes	yes		no	unable to read and write	married	unable to read and write	orthodox	rural	26
1	health center	planned	Government employed		yes	2	no	primipara		Government employed	working			no-formaledu		single	married		1	1		formal education	facility	2	cat1	yes		yes	yes		no		single	unable to read and write	orthodox	urban	21
5	health center	planned	Housewife	farmer	yes	2	no	multipara	farmer	Housewife	HW	formaledu	noformal	no-formaledu	formaledu	married	married	1	1	1	primary education	formal education	facility	4	cat2	yes	2	yes	yes	no	yes	primary school	married	unable to read and write	orthodox	rural	37
2	health center	planned	Housewife	government employer	yes	2	no	multipara	Government employed	Housewife	HW	formaledu	noformal	primaryedu	formaledu	married	married		1	1	secondary education and above	primary education	facility	2	cat1	no		yes	yes		no	college and above	married	primary school	orthodox	urban	21
1	health center	planned	Housewife		no	1	no	primipara		Housewife	HW			no-formaledu		windowed	married		2	2		formal education	facility	2	cat2	no		yes	no		no		widowed	unable to read and write	orthodox	rural	21
2	health center	planned	Private organization employed	farmer	yes	2	no	multipara	farmer	Government employed	working	formaledu	noformal	primaryedu	formaledu	married	married		1	2	primary education	primary education	facility	3	cat1	yes		yes	no		no	primary school	married	primary school	orthodox	urban	29
1	health center	planned	Housewife	farmer	yes	2	no	primipara	farmer	Housewife	HW	formaledu	noformal	primaryedu	formaledu	married	married	1	1	1	primary education	primary education	facility	4	cat1	yes	2	yes	yes	yes	yes	primary school	married	primary school	orthodox	rural	31
2	health center	planned	Housewife	farmer	no	1	no	multipara	farmer	Housewife	HW	formaledu	noformal	primaryedu	formaledu	married	married	1	2	1	primary education	primary education	facility	3	cat1	no	1	yes	yes	no	yes	primary school	married	primary school	orthodox	rural	26
2	health center	planned	Housewife	government employer	yes	2	no	multipara	Government employed	Housewife	HW	formaledu	noformal	primaryedu	formaledu	married	married		1	2	primary education	primary education	facility	3	cat1	yes		yes	no		no	primary school	married	primary school	orthodox	rural	26
2	health center	planned	Government employed	government employer	no	1	no	multipara	Government employed	Government employed	working	formaledu	noformal	secondary and above	formaledu	married	married		2	1	secondary education and above	secondary and above	facility	4	cat1	no		yes	yes		no	college and above	married	college and above	orthodox	urban	32
1	health center	planned	Housewife	farmer	yes	2	no	primipara	farmer	Housewife	HW	formaledu	noformal	primaryedu	formaledu	married	married	1	1	2	primary education	primary education	facility	1	cat1	yes	2	yes	no	no	yes	primary school	married	primary school	orthodox	urban	19
2	health center	planned	Housewife	farmer	yes	2	no	multipara	farmer	Housewife	HW	noformla	formaleu	no-formaledu	1	married	married	1	1	1	non formal education	formal education	facility	3	cat2	no	1	yes	yes	no	yes	unable to read and write	married	unable to read and write	orthodox	rural	26
2	hospital	planned	Housewife	merchant	yes	2	no	multipara	self employed	Housewife	HW	noformla	formaleu	no-formaledu	1	married	married		1	1	non formal education	formal education	facility	3	cat1	yes		yes	yes		no	unable to read and write	married	unable to read and write	orthodox	rural	26
3	health center	planned	Housewife	farmer	no	1	no	multipara	farmer	Housewife	HW	noformla	formaleu	no-formaledu	1	married	married		1	1	non formal education	formal education	facility	3	cat2	yes		yes	yes		no	unable to read and write	married	unable to read and write	orthodox	rural	26
4	health center	unplanned	Government employed	government employer	yes	2	no	multipara	Government employed	Government employed	working	formaledu	noformal	secondary and above	formaledu	married	married		1	1	secondary education and above	secondary and above	facility	4	cat2	yes		yes	yes		no	college and above	married	college and above	orthodox	urban	36
1	health center	planned	Housewife	farmer	yes	2	no	primipara	farmer	Housewife	HW	formaledu	noformal	no-formaledu	formaledu	married	married		1	1	secondary education and above	formal education	facility	2	cat1	no		yes	yes		no	secondary school	married	able to read and write	orthodox	urban	23
6	health center	planned	Housewife	farmer	yes	2	no	multipara	farmer	Housewife	HW	noformla	formaleu	no-formaledu	1	married	married	1	1	2	non formal education	formal education	facility	4	cat2	yes	2	0	no	no	yes	able to read and write	married	unable to read and write	orthodox	rural	34
4	health center	planned	Housewife	farmer	yes	2	no	multipara	farmer	Housewife	HW	noformla	formaleu	no-formaledu	1	married	married	1	1	2	non formal education	formal education	facility	4	cat2	no	2	yes	no	no	yes	able to read and write	married	unable to read and write	orthodox	rural	35
5	health center	planned	Housewife	farmer	no	1	no	multipara	farmer	Housewife	HW	noformla	formaleu	no-formaledu	1	married	married		1	1	non formal education	formal education	facility	2	cat2	no		yes	yes		no	unable to read and write	married	unable to read and write	orthodox	rural	24
2	health center	planned	Housewife	farmer	yes	2	no	multipara	farmer	Housewife	HW	noformla	formaleu	no-formaledu	1	married	married		1	2	non formal education	formal education	facility	2	cat2	no		yes	no		no	unable to read and write	married	able to read and write	orthodox	rural	22
1	health center	planned	Housewife	farmer	yes	2	no	primipara	farmer	Housewife	HW	formaledu	noformal	no-formaledu	formaledu	married	married		1	1	primary education	formal education	facility	1	cat2	yes		yes	yes		no	primary school	married	unable to read and write	orthodox	rural	19
1	health center	planned	Housewife	farmer	yes	2	no	primipara	farmer	Housewife	HW	noformla	formaleu	no-formaledu	1	married	married		1	1	non formal education	formal education	facility	2	cat1	yes		yes	yes		no	able to read and write	married	unable to read and write	orthodox	rural	21
4	health center	planned	Housewife	farmer	no	2	no	multipara	farmer	Housewife	HW	noformla	formaleu	no-formaledu	1	married	married		1	2	non formal education	formal education	facility	3	cat1	no		yes	no		no	unable to read and write	married	unable to read and write	orthodox	rural	26
3	health center	planned	Government employed	farmer	yes	2	no	multipara	farmer	Government employed	working	noformla	formaleu	no-formaledu	1	married	married		1	1	non formal education	formal education	facility	3	cat2	yes		yes	yes		no	unable to read and write	married	unable to read and write	orthodox	rural	26
3	health center	planned	Housewife	farmer	yes	2	no	multipara	farmer	Housewife	HW	noformla	formaleu	no-formaledu	1	married	married	1	1	1	non formal education	formal education	facility	3	cat1	yes	2	yes	yes	yes	yes	unable to read and write	married	unable to read and write	orthodox	rural	26
2	health center	planned	Housewife	farmer	yes	2	no	multipara	farmer	Housewife	HW	noformla	formaleu	no-formaledu	1	married	married	1	2	1	non formal education	formal education	facility	3	cat2	yes	2	yes	yes	no	yes	able to read and write	married	able to read and write	orthodox	rural	29
3	health center	planned	Housewife	farmer	yes	2	no	multipara	farmer	Housewife	HW	noformla	formaleu	primaryedu	1	married	married	1	2	1	non formal education	primary education	facility	3	cat1	yes	2	yes	11	no	yes	unable to read and write	married	primary school	orthodox	rural	26
2	health center	planned	Housewife	farmer	12	2	no	multipara	farmer	Housewife	HW	noformla	formaleu	no-formaledu	1	married	married		2	1	non formal education	formal education	facility	2	cat1	no		yes	no		no	unable to read and write	married	able to read and write	orthodox	urban	21
2	health center	planned	Housewife	farmer	yes	2	no	multipara	farmer	Housewife	HW	noformla	formaleu	no-formaledu	1	married	married	1	1	1	non formal education	formal education	facility	3	cat2	yes	2	yes	yes	no	yes	able to read and write	married	able to read and write	orthodox	rural	30
1	health center	planned	Housewife	farmer	no	1	yes	primipara	farmer	Housewife	HW	noformla	formaleu	primaryedu	1	married	married		2	1	non formal education	primary education	facility	3	cat1	no		yes	no		no	able to read and write	married	primary school	orthodox	rural	26
4	health center	planned	Housewife	farmer	yes	2	no	multipara	farmer	Housewife	HW	noformla	formaleu	no-formaledu	1	married	married		1	1	non formal education	formal education	facility	4	cat2	no		yes	no		no	unable to read and write	married	unable to read and write	orthodox	rural	35
1	health center	planned	Housewife	farmer	yes	2	no	primipara	farmer	Housewife	HW	noformla	formaleu	no-formaledu	1	married	married		1	1	non formal education	formal education	facility	3	cat1	yes		yes	no		no	unable to read and write	married	able to read and write	orthodox	urban	27
2	health center	planned	Housewife	farmer	no	2	yes	multipara	farmer	Housewife	HW	formaledu	noformal	no-formaledu	formaledu	married	married		2	1	primary education	formal education	facility	2	cat2	no		0	yes		no	primary school	married	unable to read and write	orthodox	rural	25
3	health center	planned	Housewife	farmer	yes	2	yes	multipara	farmer	Housewife	HW	formaledu	noformal	primaryedu	formaledu	married	married	1	1	1	primary education	primary education	facility	4	cat1	yes	1	yes	yes	no	yes	primary school	married	primary school	orthodox	rural	32
2	health center	planned	Housewife	merchant	yes	2	yes	multipara	self employed	Housewife	HW	formaledu	noformal	primaryedu	formaledu	married	married	1	1	2	secondary education and above	primary education	facility	3	cat1	yes	2	yes	no	no	yes	college and above	married	primary school	orthodox	rural	27
4	health center	planned	Housewife		yes	2	yes	multipara		Housewife	HW			primaryedu		windowed	unmarried		1	2		primary education	facility	4	cat1	no		yes	no		no		widowed	primary school	orthodox	rural	31
2	health center	planned	Government employed	merchant	yes	2	yes	multipara	self employed	Government employed	working	formaledu	noformal	secondary and above	formaledu	married	married		1	2	secondary education and above	secondary and above	facility	3	cat2	yes		yes	yes		no	college and above	married	college and above	orthodox	rural	27
3	health center	planned	Housewife	farmer	yes	2	yes	multipara	farmer	Housewife	HW	noformla	formaleu	no-formaledu	1	married	unmarried	1	1	2	non formal education	formal education	facility	3	cat2	yes	2	yes	yes	no	yes	able to read and write	married	able to read and write	orthodox	urban	27
2	health center	planned	Housewife	farmer	yes	2	yes	multipara	farmer	Housewife	HW	formaledu	noformal	no-formaledu	formaledu	married	unmarried		1	2	primary education	formal education	facility	4	cat1	yes		yes	no		no	primary school	married	able to read and write	orthodox	rural	35
2	health center	unplanned	Housewife	farmer	no	1	yes	multipara	farmer	Housewife	HW	formaledu	noformal	primaryedu	formaledu	married	unmarried	1	2	2	primary education	primary education	facility	3	cat2	yes	1	yes	no	yes	yes	primary school	married	primary school	orthodox	rural	27
4	health center	planned	Housewife	farmer	yes	2	yes	multipara	farmer	Housewife	HW	noformla	formaleu	no-formaledu	1	married	unmarried	2	1	1	non formal education	formal education	facility	2	cat2	no	3	yes	yes	no	yes	unable to read and write	married	able to read and write	orthodox	urban	21
2	health center	planned	Housewife	farmer	yes	2	yes	multipara	farmer	Housewife	HW	noformla	formaleu	no-formaledu	1	married	unmarried		1	2	non formal education	formal education	facility	2	cat1	no		yes	no		no	unable to read and write	married	unable to read and write	orthodox	rural	21
3	health center	planned	Housewife	government employer	yes	2	yes	multipara	Government employed	Housewife	HW	formaledu	noformal	secondary and above	formaledu	married	married		1	1	secondary education and above	secondary and above	facility	2	cat1	yes		yes	yes		no	college and above	married	secondary school	orthodox	urban	22
2	hospital	planned	Private organization employed	farmer	yes	2	no	multipara	farmer	Government employed	working	noformla	formaleu	no-formaledu	1	married	married		1	1	non formal education	formal education	facility	4	cat1	yes		yes	yes		no	able to read and write	married	able to read and write	orthodox	urban	31
2	health center	planned	Housewife	farmer	yes	2	no	multipara	farmer	Housewife	HW	noformla	formaleu	no-formaledu	1	married	married		1	1	non formal education	formal education	facility	2	cat1	yes		yes	yes		no	unable to read and write	married	able to read and write	orthodox	rural	24
2	health center	planned	Housewife	farmer	yes	2	no	multipara	farmer	Housewife	HW	formaledu	noformal	primaryedu	formaledu	married	married		1	1	primary education	primary education	facility	3	cat2	no		yes	yes		no	primary school	married	primary school	orthodox	rural	26
1	health center	planned	Housewife	farmer	no	2	yes	primipara	farmer	Housewife	HW	formaledu	noformal	primaryedu	formaledu	married	married		2	2	primary education	primary education	facility	1	cat1	no		0	no		no	primary school	married	primary school	orthodox	rural	18
3	health center	planned	Government employed		yes	2	no	multipara		Government employed	working			no-formaledu		single	unmarried		1	1		formal education	facility	2	cat2	no		yes	yes		no		single	unable to read and write	orthodox	rural	25
2	health center	planned	Private organization employed	government employer	yes	2	no	multipara	Government employed	self employed	working	formaledu	noformal	secondary and above	formaledu	married	married		1	1	secondary education and above	secondary and above	facility	4	cat1	no		0	yes		no	college and above	married	college and above	orthodox	rural	39
2	health center	planned	Housewife	farmer	yes	2	no	multipara	farmer	Housewife	HW	formaledu	noformal	primaryedu	formaledu	married	married		1	1	primary education	primary education	facility	3	cat2	no		yes	yes		no	primary school	married	primary school	orthodox	urban	27
1	health center	planned	Housewife	farmer	yes	2	no	primipara	farmer	Housewife	HW	noformla	formaleu	no-formaledu	1	married	married	1	1	1	non formal education	formal education	facility	3	cat1	yes	2	yes	yes	yes	yes	able to read and write	married	unable to read and write	orthodox	rural	26
3	health center	planned	Housewife	farmer	yes	2	no	multipara	farmer	Housewife	HW	noformla	formaleu	no-formaledu	1	married	married		1	2	non formal education	formal education	facility	2	cat1	no		yes	no		no	unable to read and write	married	able to read and write	orthodox	rural	23
1	health center	planned	Housewife	merchant	yes	2	no	primipara	self employed	Housewife	HW	formaledu	noformal	no-formaledu	formaledu	married	married		1	1	secondary education and above	formal education	facility	3	cat2	no		yes	yes		no	college and above	married	able to read and write	orthodox	rural	30
3	health center	planned	Housewife	farmer	yes	2	no	multipara	farmer	Housewife	HW	noformla	formaleu	no-formaledu	1	married	married		1	2	non formal education	formal education	facility	1	cat1	no		yes	no		no	unable to read and write	married	unable to read and write	orthodox	rural	20
2	health center	planned	Government employed	farmer	yes	2	no	multipara	farmer	Government employed	working	formaledu	noformal	primaryedu	formaledu	married	married	1	1	1	primary education	primary education	facility	3	cat1	yes	2	yes	yes	no	yes	primary school	married	primary school	orthodox	urban	29
1	health center	planned	Housewife	farmer	no	1	yes	primipara	farmer	Housewife	HW	noformla	formaleu	primaryedu	1	married	married		1	1	non formal education	primary education	facility	1	cat1	no		yes	yes		no	unable to read and write	married	primary school	orthodox	rural	19
2	health center	planned	Housewife	merchant	yes	2	no	multipara	self employed	Housewife	HW	formaledu	noformal	primaryedu	formaledu	married	married		1	1	secondary education and above	primary education	facility	3	cat1	no		yes	yes		no	college and above	married	primary school	orthodox	urban	29
2	health center	planned	Private organization employed	government employer	yes	2	no	multipara	Government employed	self employed	working	formaledu	noformal	primaryedu	formaledu	married	married	1	1	1	secondary education and above	primary education	facility	2	cat2	yes	2	yes	yes	no	yes	college and above	married	primary school	orthodox	urban	25
3	health center	planned	Housewife	farmer	yes	2	no	multipara	farmer	Housewife	HW	noformla	formaleu	no-formaledu	1	married	married		1	2	non formal education	formal education	facility	3	cat2	yes		yes	no		no	unable to read and write	married	unable to read and write	orthodox	rural	26
2	health center	planned	Housewife	farmer	yes	2	no	multipara	farmer	Housewife	HW	formaledu	noformal	primaryedu	formaledu	married	married		1	1	primary education	primary education	facility	4	cat2	yes		yes	yes		no	primary school	married	primary school	orthodox	rural	31
2	health center	planned	Government employed	farmer	yes	2	no	multipara	farmer	Government employed	working	formaledu	noformal	primaryedu	formaledu	married	married		1	2	primary education	primary education	facility	2	cat2	no		0	no		no	primary school	married	primary school	orthodox	urban	21
3	hospital	planned	Government employed	merchant	yes	2	no	multipara	self employed	Government employed	working	formaledu	noformal	secondary and above	formaledu	married	married		1	2	secondary education and above	secondary and above	facility	4	cat1	yes		yes	yes		no	college and above	married	college and above	orthodox	rural	34
2	health center	planned	Housewife	private worker	yes	2	no	multipara	other	Housewife	HW	formaledu	noformal	secondary and above	formaledu	married	married	1	1	2	primary education	secondary and above	facility	2	cat1	yes	2	yes	yes	no	yes	primary school	married	secondary school	orthodox	rural	23
2	health center	planned	Housewife	farmer	yes	2	no	multipara	farmer	Housewife	HW	noformla	formaleu	no-formaledu	1	married	married		1	2	non formal education	formal education	facility	2	cat1	yes		yes	no		no	unable to read and write	married	unable to read and write	orthodox	rural	21
1	health center	planned	Government employed	merchant	no	2	yes	primipara	self employed	Government employed	working	formaledu	noformal	secondary and above	formaledu	married	married		1	2	secondary education and above	secondary and above	facility	2	cat1	no		yes	no		no	college and above	married	college and above	orthodox	urban	25
5	health center	planned	Housewife	farmer	yes	2	no	multipara	farmer	Housewife	HW	noformla	formaleu	no-formaledu	1	married	married		1	1	non formal education	formal education	facility	4	cat2	no		yes	yes		no	unable to read and write	married	unable to read and write	orthodox	rural	34
5	health center	planned	Government employed	farmer	yes	2	no	multipara	farmer	Government employed	working	formaledu	noformal	no-formaledu	formaledu	married	married	1	1	1	primary education	formal education	facility	3	cat1	yes	1	0	yes	no	yes	primary school	married	able to read and write	orthodox	urban	28
4	health center	planned	Housewife	farmer	yes	2	no	multipara	farmer	Housewife	HW	noformla	formaleu	primaryedu	1	married	married		1	1	non formal education	primary education	facility	4	cat2	yes		yes	yes		no	unable to read and write	married	primary school	orthodox	rural	31
2	health center	planned	Housewife	farmer	yes	2	no	multipara	farmer	Housewife	HW	formaledu	noformal	primaryedu	formaledu	married	married		1	1	primary education	primary education	facility	4	cat1	no		yes	yes		no	primary school	married	primary school	orthodox	rural	31
1	health center	planned	Government employed	merchant	yes	2	no	primipara	self employed	Government employed	working	formaledu	noformal	secondary and above	formaledu	married	married	1	2	2	secondary education and above	secondary and above	facility	2	cat2	yes	2	yes	yes	no	yes	college and above	married	college and above	orthodox	urban	25
1	health center	planned	Housewife	farmer	yes	2	no	primipara	farmer	Housewife	HW	noformla	formaleu	primaryedu	1	married	married		2	2	non formal education	primary education	facility	1	cat1	no		0	no		no	able to read and write	married	primary school	orthodox	rural	19
1	health center	planned	Housewife	farmer	yes	2	no	primipara	farmer	Housewife	HW	formaledu	noformal	primaryedu	formaledu	married	married		2	2	primary education	primary education	facility	1	cat2	yes		yes	yes		no	primary school	married	primary school	orthodox	rural	19
3	health center	planned	Housewife	farmer	yes	2	no	multipara	farmer	Housewife	HW	noformla	formaleu	no-formaledu	1	married	married		2	2	non formal education	formal education	facility	3	cat2	yes		0	yes		no	able to read and write	married	unable to read and write	orthodox	rural	30
3	health center	planned	Housewife	farmer	yes	2	no	multipara	farmer	Housewife	HW	formaledu	noformal	no-formaledu	formaledu	married	married		2	2	primary education	formal education	facility	3	cat1	yes		yes	no		no	primary school	married	unable to read and write	orthodox	rural	29
1	health center	planned	Housewife	farmer	no	1	yes	primipara	farmer	Housewife	HW	formaledu	noformal	no-formaledu	formaledu	married	married	1	2	1	primary education	formal education	facility	2	cat1	no	2	yes	yes	no	yes	primary school	married	unable to read and write	orthodox	rural	23
1	health center	planned	Housewife	farmer	yes	2	no	primipara	farmer	Housewife	HW	noformla	formaleu	no-formaledu	1	married	married	1	2	2	non formal education	formal education	facility	1	cat2	no	2	yes	no	no	yes	unable to read and write	married	unable to read and write	orthodox	rural	20
3	health center	planned	Housewife	farmer	yes	2	no	multipara	farmer	Housewife	HW	noformla	formaleu	primaryedu	1	married	married	1	2	1	non formal education	primary education	facility	3	cat2	no	1	0	yes	no	yes	unable to read and write	married	primary school	orthodox	urban	26
2	health center	planned	Housewife	farmer	yes	2	no	multipara	farmer	Housewife	HW	formaledu	noformal	no-formaledu	formaledu	married	married		2	1	primary education	formal education	facility	3	cat2	yes		yes	yes		no	primary school	married	able to read and write	orthodox	rural	28
4	health center	planned	Housewife	farmer	yes	2	no	multipara	farmer	Housewife	HW	formaledu	noformal	secondary and above	formaledu	married	married	1	1	1	secondary education and above	secondary and above	facility	4	cat1	yes	2	yes	yes	no	yes	secondary school	married	secondary school	orthodox	rural	35
1	health center	planned	Housewife	farmer	yes	2	no	primipara	farmer	Housewife	HW	noformla	formaleu	no-formaledu	1	married	married		1	2	non formal education	formal education	facility	2	cat1	no		yes	no		no	able to read and write	married	able to read and write	orthodox	rural	24
2	health center	planned	Housewife	merchant	no	1	yes	multipara	self employed	Housewife	HW	noformla	formaleu	secondary and above	1	married	married		1	2	non formal education	secondary and above	facility	2	cat1	no		yes	no		no	able to read and write	married	secondary school	orthodox	rural	23
3	health center	planned	Housewife	farmer	yes	2	no	multipara	farmer	Housewife	HW	noformla	formaleu	no-formaledu	1	married	married		1	1	non formal education	formal education	facility	2	cat1	no		yes	yes		no	unable to read and write	married	unable to read and write	orthodox	rural	21
3	health center	planned	Housewife	farmer	yes	2	no	multipara	farmer	Housewife	HW	noformla	formaleu	primaryedu	1	married	married		1	1	non formal education	primary education	facility	3	cat1	yes		yes	no		no	primary school	married	primary school	orthodox	rural	26
2	health center	planned	Housewife	merchant	yes	2	no	multipara	self employed	Housewife	HW	formaledu	noformal	secondary and above	formaledu	married	married		1	2	secondary education and above	secondary and above	facility	3	cat2	yes		yes	no		no	college and above	married	college and above	orthodox	rural	29
4	health center	planned	Housewife	farmer	yes	2	no	multipara	farmer	Housewife	HW	formaledu	noformal	no-formaledu	formaledu	married	married		1	2	secondary education and above	formal education	facility	4	cat2	no		yes	yes		no	secondary school	married	unable to read and write	orthodox	rural	34
2	health center	planned	Housewife	farmer	yes	2	yes	multipara	farmer	Housewife	HW	noformla	formaleu	no-formaledu	1	married	married		1	2	non formal education	formal education	facility	3	cat1	no		yes	yes		no	able to read and write	married	unable to read and write	orthodox	rural	26
1	health center	planned	Government employed	farmer	yes	2	yes	primipara	farmer	Government employed	working	formaledu	noformal	primaryedu	formaledu	married	married		1	2	secondary education and above	primary education	facility	4	cat1	no		yes	yes		no	unable to read and write	married	primary school	orthodox	rural	36
2	health center	planned	Housewife	government employer	yes	2	yes	multipara	Government employed	Housewife	HW	formaledu	noformal	secondary and above	formaledu	married	married		1	2	secondary education and above	secondary and above	facility	2	cat1	yes		yes	yes		no	college and above	married	secondary school	orthodox	rural	22
1	health center	planned	Housewife	farmer	yes	2	yes	primipara	farmer	Housewife	HW	formaledu	noformal	no-formaledu	formaledu	married	married		1	2	secondary education and above	formal education	facility	2	cat1	no		yes	no		no	able to read and write	married	able to read and write	orthodox	rural	24
3	health center	planned	Housewife	farmer	no	2	yes	multipara	farmer	Housewife	HW			no-formaledu		married	married	1	2	2		formal education	facility	4	cat1	no	1	yes	yes	no	yes	unable to read and write	married	unable to read and write	orthodox	rural	32
3	health center	unplanned	Housewife	farmer	yes	2	yes	multipara	farmer	Housewife	HW			no-formaledu		married	married		2	2		formal education	facility	4	cat2	yes		yes	no		no	unable to read and write	married	unable to read and write	orthodox	rural	34
2	health center	planned	Housewife	farmer	yes	2	yes	multipara	farmer	Housewife	HW			primaryedu		married	married		2	2		primary education	facility	3	cat1	no		yes	no		no	primary school	married	primary school	orthodox	rural	26
3	health center	planned	Housewife	farmer	no	2	yes	multipara	farmer	Housewife	HW	formaledu	noformal	secondary and above	formaledu	married	married	1	1	2	secondary education and above	secondary and above	facility	3	cat1	yes	2	yes	yes	no	yes	secondary school	married	secondary school	orthodox	rural	27
3	health center	planned	Housewife	farmer	yes	2	yes	multipara	farmer	Housewife	HW	noformla	formaleu	no-formaledu	1	married	married		1	2	non formal education	formal education	facility	3	cat1	no		0	no		no	unable to read and write	married	unable to read and write	orthodox	rural	26
4	health center	unplanned	Housewife		no	2	yes	multipara		Housewife	HW			no-formaledu		windowed	unmarried		1	2		formal education	facility	1	cat2	no		0	yes		no		widowed	able to read and write	orthodox	rural	20
2	health center	planned	Housewife	farmer	yes	2	yes	multipara	farmer	Housewife	HW	noformla	formaleu	no-formaledu	1	married	married		1	2	non formal education	formal education	facility	4	cat2	yes		yes	no		no	able to read and write	married	unable to read and write	orthodox	rural	41
2	health center	planned	Housewife	farmer	yes	2	yes	multipara	farmer	Housewife	HW	noformla	formaleu	primaryedu	1	married	married	1	1	2	non formal education	primary education	facility	3	cat1	no	2	yes	no	no	yes	unable to read and write	married	primary school	orthodox	rural	26
3	health center	planned	Housewife		yes	2	yes	multipara		Housewife	HW			no-formaledu		other	unmarried		1	2		formal education	facility	4	cat2	yes		yes	yes		no		divorced	able to read and write	orthodox	rural	39
2	health center	planned	Housewife	farmer	yes	2	yes	multipara	farmer	Housewife	HW	noformla	formaleu	primaryedu	1	married	married		1	2	non formal education	primary education	facility	3	cat2	yes		yes	yes		no	unable to read and write	married	primary school	orthodox	rural	29
4	hospital	planned	Government employed	government employer	yes	2	yes	multipara	Government employed	Government employed	working	formaledu	noformal	secondary and above	formaledu	married	married		1	2	secondary education and above	secondary and above	facility	3	cat1	yes		yes	no		no	college and above	married	college and above	orthodox	urban	30
4	health center	planned	Housewife	private worker	yes	2	no	multipara	other	Housewife	HW	noformla	formaleu	primaryedu	1	married	married	1	1	2	non formal education	primary education	facility	2	cat2	yes	2	yes	yes	no	yes	unable to read and write	married	primary school	orthodox	rural	25
2	health center	planned	Housewife	farmer	yes	2	no	multipara	farmer	Housewife	HW	noformla	formaleu	primaryedu	1	married	married		1	2	non formal education	primary education	facility	2	cat2	no		yes	yes		no	primary school	married	primary school	orthodox	rural	23
2	health center	planned	Private organization employed	private worker	no	2	yes	multipara	other	self employed	working	formaledu	noformal	secondary and above	formaledu	married	married		1	2	secondary education and above	secondary and above	facility	3	cat1	no		yes	no		no	college and above	married	college and above	orthodox	urban	27
1	health center	planned	Private organization employed	farmer	no	2	yes	primipara	farmer	self employed	working	formaledu	noformal	primaryedu	formaledu	married	married		1	2	secondary education and above	primary education	facility	2	cat1	no		0	no		no	college and above	married	primary school	orthodox	urban	21
4	health center	planned	Government employed	government employer	no	2	yes	multipara	Government employed	Government employed	working	formaledu	noformal	primaryedu	formaledu	married	married		1	2	secondary education and above	primary education	facility	3	cat2	no		yes	yes		no	college and above	married	primary school	orthodox	urban	26
3	health center	planned	Housewife	farmer	yes	2	yes	multipara	farmer	Housewife	HW			primaryedu		married	married		1	2		primary education	facility	3	cat2	yes		yes	no		no	college and above	married	primary school	orthodox	rural	30
2	health center	planned	Housewife	farmer	no	1	yes	multipara	farmer	Housewife	HW	noformla	formaleu	no-formaledu	1	married	married	1	1	2	non formal education	formal education	facility	3	cat2	no	2	yes	yes	yes	yes	unable to read and write	married	unable to read and write	orthodox	rural	26
3	health center	planned	Government employed	farmer	yes	2	no	multipara	farmer	Government employed	working	noformla	formaleu	no-formaledu	1	married	married		1	2	non formal education	formal education	facility	1	cat1	yes		yes	no		no	unable to read and write	married	unable to read and write	orthodox	urban	17
3	health center	planned	Housewife	farmer	no	1	yes	multipara	farmer	Housewife	HW	noformla	formaleu	no-formaledu	1	married	married		1	1	non formal education	formal education	facility	2	cat1	yes		yes	yes		no	unable to read and write	married	able to read and write	orthodox	rural	25
4	health center	planned	Housewife	farmer	yes	2	no	multipara	farmer	Housewife	HW	noformla	formaleu	primaryedu	1	married	married	1	1	1	non formal education	primary education	facility	3	cat2	no	1	yes	yes	no	yes	primary school	married	primary school	orthodox	rural	27
3	health center	planned	Housewife	farmer	yes	2	no	multipara	farmer	Housewife	HW	noformla	formaleu	primaryedu	1	married	married		1	1	non formal education	primary education	facility	2	cat2	yes		yes	yes		no	primary school	married	primary school	orthodox	rural	21
3	health center	unplanned	Housewife	farmer	yes	2	no	multipara	farmer	Housewife	HW	noformla	formaleu	no-formaledu	1	married	married	1	1	1	non formal education	formal education	facility	2	cat1	no	1	yes	yes	no	yes	unable to read and write	married	unable to read and write	orthodox	rural	23
4	health center	planned	Housewife	farmer	no	1	yes	multipara	farmer	Housewife	HW	noformla	formaleu	no-formaledu	1	married	married	1	2	1	non formal education	formal education	facility	1	cat1	yes	2	yes	yes	yes	yes	unable to read and write	married	unable to read and write	orthodox	rural	20
2	health center	planned	Housewife	farmer	yes	2	no	multipara	farmer	Housewife	HW	noformla	formaleu	no-formaledu	1	married	married		1	2	non formal education	formal education	facility	4	cat1	no		yes	no		no	unable to read and write	married	unable to read and write	orthodox	rural	35
2	health center	planned	Housewife	farmer	yes	2	no	multipara	farmer	Housewife	HW	noformla	formaleu	secondary and above	1	married	married		1	2	non formal education	secondary and above	facility	2	cat1	yes		yes	no		no	primary school	married	secondary school	orthodox	rural	23
2	health center	planned	Housewife	farmer	no	1	yes	multipara	farmer	Housewife	HW	noformla	formaleu	no-formaledu	1	married	married		2	1	non formal education	formal education	facility	1	cat1	no		0	yes		no	unable to read and write	married	unable to read and write	orthodox	rural	19
2	health center	planned	Housewife	farmer	yes	2	no	multipara	farmer	Housewife	HW	formaledu	noformal	no-formaledu	formaledu	married	married		1	2	secondary education and above	formal education	facility	4	cat1	yes		yes	no		no	primary school	married	unable to read and write	orthodox	rural	32
3	health center	unplanned	Housewife	farmer	yes	2	no	multipara	farmer	Housewife	HW	formaledu	noformal	no-formaledu	formaledu	married	married		1	2	secondary education and above	formal education	facility	3	cat2	no		yes	no		no	unable to read and write	married	unable to read and write	orthodox	rural	27
3	health center	planned	Housewife	farmer	yes	2	no	multipara	farmer	Housewife	HW			no-formaledu		married	married		1	2		formal education	facility	4	cat1	yes		yes	no		no	unable to read and write	married	able to read and write	orthodox	rural	31
4	home	planned	Housewife		yes	2	no	multipara		Housewife	HW			no-formaledu		windowed	unmarried		1	1		formal education	home	2	cat1	no		yes	yes		no		widowed	unable to read and write	orthodox	urban	23
3	health center	planned	Housewife	farmer	yes	2	no	multipara	farmer	Housewife	HW	formaledu	noformal	primaryedu	formaledu	married	married		1	1	secondary education and above	formal education	home	3	cat1	no		0	yes		no	primary school	married	unable to read and write	orthodox	rural	27
4	health center	planned	Housewife	farmer	no	1	yes	multipara	farmer	Housewife	HW	noformla	formaleu	no-formaledu	1	married	married		2	2	non formal education	formal education	home	4	cat2	no		yes	no		no	unable to read and write	married	unable to read and write	orthodox	rural	34
3	home	planned	Housewife	farmer	yes	2	no	multipara	farmer	Housewife	HW	noformla	formaleu	no-formaledu	1	married	unmarried		1	1	non formal education	formal education	home	3	cat1	no		yes	yes		no	able to read and write	married	unable to read and write	orthodox	rural	26
2	home	planned	Government employed		yes	2	no	multipara		Government employed	working			no-formaledu		single	unmarried	1	1	1		formal education	home	3	cat2	no	2	0	yes	no	yes		single	unable to read and write	orthodox	rural	26
1	health center	planned	Housewife	farmer	yes	2	no	primipara	farmer	Housewife	HW	noformla	formaleu	no-formaledu	1	married	unmarried		1	2	non formal education	formal education	home	1	cat2	no		yes	no		no	primary school	married	unable to read and write	orthodox	rural	20
3	home	planned	Housewife		yes	2	no	multipara		Housewife	HW			no-formaledu		single	unmarried		1	1		formal education	home	4	cat2	yes		yes	yes		no		single	unable to read and write	orthodox	rural	31
2	health center	planned	Housewife	farmer	no	1	yes	multipara	farmer	Housewife	HW			no-formaledu		married	married	1	2	1		formal education	home	2	cat2	no	2	yes	yes	no	yes	unable to read and write	married	unable to read and write	orthodox	rural	24
3	health center	planned	Housewife	farmer	yes	2	no	multipara	farmer	Housewife	HW			no-formaledu		married	married		2	1		formal education	home	4	cat1	no		yes	yes		no	able to read and write	married	able to read and write	orthodox	urban	34
2	home	planned	Housewife	farmer	yes	2	no	multipara	farmer	Housewife	HW			no-formaledu		married	married		2	1		formal education	home	4	cat1	no		yes	yes		no	unable to read and write	married	unable to read and write	orthodox	rural	34
4	home	planned	Housewife	farmer	yes	2	no	multipara	farmer	Housewife	HW	noformla	formaleu	secondary and above	1	married	married		2	1	non formal education	formal education	home	4	cat2	no		yes	no		no	unable to read and write	married	unable to read and write	orthodox	rural	35
3	health center	planned	Housewife	farmer	yes	2	no	multipara	farmer	Housewife	HW	noformla	formaleu	secondary and above	1	married	married		2	1	non formal education	formal education	home	2	cat1	no		yes	no		no	unable to read and write	married	able to read and write	orthodox	rural	21
3	health center	planned	Housewife	farmer	yes	2	no	multipara	farmer	Housewife	HW	formaledu	noformal	secondary and above	formaledu	married	married		2	1	secondary education and above	formal education	home	3	cat2	no		yes	yes		no	primary school	married	unable to read and write	orthodox	rural	28
4	home	planned	Housewife	farmer	yes	2	no	multipara	farmer	Housewife	HW	noformla	formaleu	no-formaledu	1	married	married	1	2	1	non formal education	formal education	home	4	cat1	no	2	0	no	no	yes	unable to read and write	married	unable to read and write	orthodox	rural	31
3	health center	planned	Housewife	farmer	yes	2	no	multipara	farmer	Housewife	HW	noformla	formaleu	secondary and above	1	married	married		2	1	non formal education	formal education	home	2	cat1	no		0	yes		no	unable to read and write	married	unable to read and write	orthodox	rural	21
3	health center	planned	Housewife	farmer	yes	2	no	multipara	farmer	Housewife	HW	noformla	formaleu	secondary and above	1	married	married		2	1	non formal education	formal education	home	3	cat2	no		yes	yes		no	unable to read and write	married	unable to read and write	orthodox	rural	27
3	home	planned	Housewife	farmer	yes	2	no	multipara	farmer	Housewife	HW	noformla	formaleu	secondary and above	1	married	married		2	1	non formal education	formal education	home	4	cat2	no		yes	no		no	unable to read and write	married	unable to read and write	orthodox	rural	36
2	home	planned	Housewife	farmer	yes	2	no	multipara	farmer	Housewife	HW	formaledu	noformal	primaryedu	formaledu	married	married	1	2	1	secondary education and above	primary education	home	3	cat1	no	2	yes	yes	no	yes	unable to read and write	married	primary school	orthodox	rural	26
2	home	planned	Government employed	farmer	yes	2	no	multipara	farmer	Government employed	working	noformla	formaleu	primaryedu	1	married	married		2	1	non formal education	primary education	home	3	cat2	no		0	yes		no	primary school	married	primary school	orthodox	rural	26
2	home	planned	Housewife	farmer	yes	2	no	multipara	farmer	Housewife	HW	noformla	formaleu	no-formaledu	1	married	married		2	1	non formal education	primary education	home	1	cat1	no		yes	yes		no	primary school	married	primary school	orthodox	rural	20
3	health center	planned	Housewife	farmer	yes	2	no	multipara	farmer	Housewife	HW	formaledu	noformal	no-formaledu	formaledu	married	married	1	2	1	secondary education and above	primary education	home	3	cat1	no	1	0	yes	no	yes	unable to read and write	married	primary school	orthodox	rural	27
2	home	planned	Government employed	merchant	yes	2	no	multipara	self employed	Government employed	working	formaledu	noformal	no-formaledu	formaledu	married	married		2	1	secondary education and above	primary education	home	3	cat2	no		0	yes		no	secondary school	married	primary school	orthodox	rural	26
2	health center	planned	Housewife	farmer	yes	2	no	multipara	farmer	Housewife	HW	formaledu	noformal	no-formaledu	formaledu	married	married		2	2	secondary education and above	primary education	home	3	cat2	no		yes	yes		no	primary school	married	primary school	orthodox	rural	26
2	home	planned	Housewife		yes	2	no	multipara		Housewife	HW			primaryedu		windowed	unmarried	1	2	2		formal education	home	2	cat1	no	1	yes	yes	no	yes		widowed	unable to read and write	orthodox	urban	23
2	health center	planned	Housewife		yes	2	no	multipara		Housewife	HW			primaryedu		single	unmarried		2	2		formal education	home	3	cat1	no		0	no		no		single	unable to read and write	orthodox	rural	26
2	health center	planned	Housewife	farmer	yes	2	no	multipara	farmer	Housewife	HW	formaledu	noformal	primaryedu	formaledu	married	married	1	2	2	primary education	primary education	home	3	cat1	no	1	yes	yes	no	yes	unable to read and write	married	primary school	orthodox	rural	26
1	health center	planned	Government employed	government employer	yes	2	no	primipara	Government employed	Government employed	working	formaledu	noformal	secondary and above	formaledu	married	married		2	1	secondary education and above	secondary and above	home	1	cat2	no		yes	no		no	college and above	married	college and above	orthodox	urban	20
4	health center	planned	Housewife	farmer	yes	2	no	multipara	farmer	Housewife	HW	noformla	formaleu	primaryedu	1	married	married		2	1	non formal education	formal education	home	3	cat1	no		yes	yes		no	unable to read and write	married	unable to read and write	orthodox	rural	26
1	hospital	planned	Housewife	farmer	yes	2	no	primipara	farmer	Housewife	HW	noformla	formaleu	primaryedu	1	married	married		2	1	non formal education	formal education	home	2	cat1	no		0	yes		no	primary school	married	unable to read and write	orthodox	rural	21
1	health center	planned	Housewife	farmer	yes	2	no	primipara	farmer	Housewife	HW	formaledu	noformal	primaryedu	formaledu	married	married		2	1	primary education	formal education	home	4	cat1	no		0	no		no	primary school	married	able to read and write	orthodox	rural	32
2	health center	planned	Housewife	farmer	yes	1	no	multipara	farmer	Housewife	HW	formaledu	noformal	primaryedu	formaledu	married	married		2	1	primary education	formal education	home	2	cat1	no		yes	no		no	unable to read and write	married	unable to read and write	orthodox	rural	23
2	home	planned	Housewife		yes	1	no	multipara		Housewife	HW			primaryedu		single	unmarried	1	2	1		formal education	home	2	cat1	yes	2	0	yes	no	yes		single	able to read and write	orthodox	urban	21
2	health center	planned	Housewife	private worker	yes	1	no	multipara	other	Housewife	HW	formaledu	noformal	primaryedu	formaledu	married	married		2	1	secondary education and above	secondary and above	home	3	cat2	no		0	yes		no	secondary school	married	college and above	orthodox	rural	27
3	home	planned	Housewife	farmer	yes	1	no	multipara	farmer	Housewife	HW	noformla	formaleu	primaryedu	1	married	married		1	1	non formal education	formal education	home	4	cat2	yes		yes	yes		no	primary school	married	unable to read and write	orthodox	rural	31
1	home	planned	Housewife		no	1	no	primipara		Housewife	HW			primaryedu		windowed	unmarried		1	1		primary education	home	2	cat2	no		yes	yes		no		widowed	primary school	orthodox	rural	21
3	home	planned	Housewife	farmer	yes	1	no	multipara	farmer	Housewife	HW	formaledu	noformal	primaryedu	formaledu	married	married		1	1	secondary education and above	primary education	home	3	cat2	no		yes	no		no	secondary school	married	primary school	orthodox	rural	30
2	health center	planned	Housewife		yes	1	no	multipara		Housewife	HW			primaryedu		single	unmarried		1	1		formal education	home	1	cat1	no		0	no		no		single	unable to read and write	orthodox	rural	20
4	home	planned	Housewife	farmer	yes	2	no	multipara	farmer	Housewife	HW	noformla	formaleu	primaryedu	1	married	married		2	1	non formal education	primary education	home	3	cat2	yes		yes	yes		no	primary school	married	primary school	orthodox	rural	26
3	health center	planned	Housewife	farmer	yes	2	no	multipara	farmer	Housewife	HW	noformla	formaleu	primaryedu	1	married	married		2	1	non formal education	primary education	home	2	cat1	no		yes	no		no	unable to read and write	married	primary school	orthodox	rural	21
1	home	planned	Housewife	farmer	no	1	no	primipara	farmer	Housewife	HW	noformla	formaleu	primaryedu	1	married	married	1	2	1	non formal education	formal education	home	1	cat1	no	2	yes	yes	no	yes	unable to read and write	married	unable to read and write	orthodox	rural	17
3	health center	planned	Housewife	farmer	yes	2	no	multipara	farmer	Housewife	HW	noformla	formaleu	primaryedu	1	married	married		1	1	non formal education	formal education	home	3	cat1	no		yes	no		no	unable to read and write	married	unable to read and write	orthodox	rural	27
2	health center	planned	Housewife	merchant	yes	2	no	multipara	self employed	Housewife	HW	formaledu	noformal	primaryedu	formaledu	married	married		1	1	secondary education and above	primary education	home	3	cat1	no		yes	yes		no	college and above	married	primary school	orthodox	rural	26
1	home	planned	Housewife	farmer	yes	2	no	primipara	farmer	Housewife	HW	formaledu	noformal	primaryedu	formaledu	married	married		1	1	primary education	formal education	home	2	cat1	no		yes	yes		no	unable to read and write	married	unable to read and write	orthodox	rural	21
2	home	planned	merchant	private worker	yes	2	no	multipara	other	other	working	formaledu	noformal	primaryedu	formaledu	married	married		1	2	primary education	primary education	home	3	cat1	no		yes	no		no	primary school	married	primary school	orthodox	urban	29
3	health center	planned	Housewife	farmer	yes	2	no	multipara	farmer	Housewife	HW	formaledu	noformal	primaryedu	formaledu	married	married	1	2	2	primary education	primary education	home	2	cat1	no	2	yes	no	no	yes	unable to read and write	married	primary school	orthodox	urban	21
5	home	planned	Housewife	farmer	yes	2	no	multipara	farmer	Housewife	HW	formaledu	noformal	primaryedu	formaledu	married	married		2	1	primary education	formal education	home	4	cat2	no		yes	yes		no	unable to read and write	married	unable to read and write	orthodox	rural	35
2	home	planned	Housewife	farmer	yes	2	no	multipara	farmer	Housewife	HW	formaledu	noformal	primaryedu	formaledu	married	married		2	1	primary education	primary education	home	4	cat1	no		yes	yes		no	able to read and write	married	primary school	orthodox	urban	36
1	health center	planned	Government employed	merchant	yes	2	no	primipara	self employed	Government employed	working	formaledu	noformal	primaryedu	formaledu	married	married		2	1	primary education	secondary and above	home	3	cat1	no		yes	yes		no	primary school	married	college and above	orthodox	urban	27
3	health center	planned	Housewife	farmer	yes	2	no	multipara	farmer	Housewife	HW	formaledu	noformal	primaryedu	formaledu	married	married		1	1	primary education	primary education	home	2	cat1	no		yes	yes		no	unable to read and write	married	primary school	orthodox	rural	23
1	home	planned	Housewife	farmer	yes	2	no	primipara	farmer	Housewife	HW	formaledu	noformal	primaryedu	formaledu	married	married		1	1	primary education	formal education	home	1	cat2	no		0	no		no	unable to read and write	married	able to read and write	orthodox	rural	17
3	home	planned	Housewife	farmer	yes	2	no	multipara	farmer	Housewife	HW	formaledu	noformal	primaryedu	formaledu	married	married		1	1	primary education	formal education	home	4	cat1	no		yes	yes		no	unable to read and write	married	unable to read and write	orthodox	urban	31
2	health center	planned	Housewife	government employer	yes	2	no	multipara	Government employed	Housewife	HW	formaledu	noformal	secondary and above	formaledu	married	married	1	1	1	primary education	secondary and above	home	2	cat1	no	2	yes	no	no	yes	able to read and write	married	secondary school	orthodox	rural	23
3	health center	planned	Housewife	farmer	yes	2	no	multipara	farmer	Housewife	HW	formaledu	noformal	no-formaledu	formaledu	married	married		1	1	primary education	formal education	home	3	cat1	no		yes	yes		no	unable to read and write	married	unable to read and write	orthodox	rural	27
2	health center	planned	Housewife	farmer	yes	2	no	multipara	farmer	Housewife	HW	formaledu	noformal	no-formaledu	formaledu	married	married		1	1	primary education	primary education	home	1	cat1	no		0	no		no	primary school	married	primary school	orthodox	rural	19
2	home	planned	Housewife	merchant	yes	2	no	multipara	self employed	Housewife	HW	formaledu	noformal	no-formaledu	formaledu	married	married		1	1	primary education	primary education	home	2	cat1	no		0	no		no	primary school	married	primary school	orthodox	urban	23
1	health center	planned	Housewife	farmer	no	1	yes	primipara	farmer	Housewife	HW	formaledu	noformal	no-formaledu	formaledu	married	married		2	1	primary education	primary education	home	2	cat1	no		yes	no		no	unable to read and write	married	primary school	orthodox	rural	21
3	home	planned	Housewife	farmer	yes	2	no	multipara	farmer	Housewife	HW	formaledu	noformal	no-formaledu	formaledu	married	married		1	1	primary education	formal education	home	2	cat1	no		yes	yes		no	unable to read and write	married	unable to read and write	orthodox	rural	25
1	health center	planned	Government employed	merchant	yes	2	no	primipara	self employed	Government employed	working	formaledu	noformal	secondary and above	formaledu	married	married		1	1	primary education	secondary and above	home	4	cat2	no		yes	yes		no	college and above	married	college and above	orthodox	urban	34
3	home	planned	Housewife	farmer	yes	2	no	multipara	farmer	Housewife	HW	formaledu	noformal	primaryedu	formaledu	married	married		1	1	primary education	primary education	home	3	cat2	no		yes	no		no	primary school	married	primary school	orthodox	rural	27
4	health center	planned	Housewife	farmer	yes	2	no	multipara	farmer	Housewife	HW	formaledu	noformal	no-formaledu	formaledu	married	married		2	1	primary education	formal education	home	1	cat2	no		yes	no		no	unable to read and write	married	unable to read and write	orthodox	urban	19
2	health center	planned	Housewife	farmer	yes	2	no	multipara	farmer	Housewife	HW	formaledu	noformal	primaryedu	formaledu	married	married		1	1	primary education	primary education	home	1	cat2	no		yes	yes		no	primary school	married	primary school	orthodox	rural	19
2	health center	planned	Housewife	farmer	yes	2	no	multipara	farmer	Housewife	HW	formaledu	noformal	no-formaledu	formaledu	married	married		1	1	primary education	formal education	home	3	cat1	no		yes	no		no	unable to read and write	married	unable to read and write	orthodox	rural	29
4	home	planned	Housewife	farmer	yes	2	no	multipara	farmer	Housewife	HW	formaledu	noformal	primaryedu	formaledu	married	married		1	1	primary education	formal education	home	4	cat2	yes		yes	yes		no	unable to read and write	married	unable to read and write	orthodox	rural	35
1	home	planned	Housewife	private worker	yes	2	no	primipara	other	Housewife	HW	formaledu	noformal	primaryedu	formaledu	married	married		1	2	primary education	formal education	home	2	cat1	yes		yes	no		no	primary school	married	able to read and write	orthodox	urban	21
3	health center	planned	Housewife	farmer	yes	2	no	multipara	farmer	Housewife	HW	formaledu	noformal	primaryedu	formaledu	married	married	1	1	1	primary education	primary education	home	3	cat1	no	2	yes	yes	no	yes	primary school	married	primary school	orthodox	rural	29
3	health center	planned	Housewife	farmer	yes	2	no	multipara	farmer	Housewife	HW	formaledu	noformal	primaryedu	formaledu	married	married		1	1	primary education	formal education	home	3	cat1	no		yes	yes		no	unable to read and write	married	unable to read and write	orthodox	rural	27
1	home	planned	Government employed	farmer	yes	2	no	primipara	farmer	Government employed	working	formaledu	noformal	primaryedu	formaledu	married	married		1	1	primary education	secondary and above	home	2	cat1	no		yes	no		no	primary school	married	college and above	orthodox	rural	21
1	health center	planned	Housewife	farmer	yes	2	no	primipara	farmer	Housewife	HW	formaledu	noformal	primaryedu	formaledu	married	married	1	1	1	primary education	formal education	home	3	cat1	no	2	yes	yes	no	yes	unable to read and write	married	able to read and write	orthodox	rural	26
2	health center	planned	Housewife	farmer	yes	2	no	multipara	farmer	Housewife	HW	formaledu	noformal	no-formaledu	formaledu	married	married		1	2	primary education	formal education	home	3	cat1	no		0	no		no	able to read and write	married	able to read and write	orthodox	rural	26
1	home	planned	Housewife	farmer	yes	2	no	primipara	farmer	Housewife	HW	formaledu	noformal	primaryedu	formaledu	married	married		1	1	primary education	formal education	home	1	cat1	no		yes	no		no	unable to read and write	married	unable to read and write	orthodox	rural	19
3	home	planned	Housewife	farmer	yes	2	no	multipara	farmer	Housewife	HW	formaledu	noformal	no-formaledu	formaledu	married	married		1	1	primary education	formal education	home	3	cat2	no		yes	no		no	unable to read and write	married	able to read and write	orthodox	rural	27
2	home	planned	Government employed	government employer	yes	2	no	multipara	Government employed	Government employed	working	formaledu	noformal	secondary and above	formaledu	married	married		1	1	primary education	secondary and above	home	4	cat1	no		yes	yes		no	college and above	married	college and above	orthodox	urban	32
1	health center	planned	Housewife	farmer	yes	2	no	primipara	farmer	Housewife	HW	formaledu	noformal	primaryedu	formaledu	married	married		1	1	primary education	primary education	home	1	cat2	no		yes	yes		no	primary school	married	primary school	orthodox	rural	17
1	health center	planned	Government employed	government employer	yes	2	no	primipara	Government employed	Government employed	working	formaledu	noformal	primaryedu	formaledu	married	married		1	1	primary education	primary education	home	4	cat1	no		yes	no		no	primary school	married	primary school	orthodox	rural	36
3	health center	planned	Housewife	farmer	yes	2	no	multipara	farmer	Housewife	HW	formaledu	noformal	primaryedu	formaledu	married	married	1	1	1	primary education	primary education	home	4	cat2	no	1	yes	yes	yes	yes	primary school	married	primary school	orthodox	rural	35
4	home	planned	Housewife	farmer	yes	2	no	multipara	farmer	Housewife	HW	formaledu	noformal	no-formaledu	formaledu	married	married	1	1	1	primary education	formal education	home	4	cat2	yes	2	yes	yes	no	yes	able to read and write	married	unable to read and write	orthodox	rural	41
3	home	planned	Housewife	farmer	yes	2	no	multipara	farmer	Housewife	HW	formaledu	noformal	primaryedu	formaledu	married	married		1	1	primary education	primary education	home	4	cat1	yes		yes	no		no	unable to read and write	married	primary school	orthodox	rural	32
2	home	planned	Housewife	farmer	yes	2	no	multipara	farmer	Housewife	HW	formaledu	noformal	primaryedu	formaledu	married	married		1	1	primary education	primary education	home	1	cat1	no		yes	no		no	primary school	married	primary school	orthodox	rural	20
3	health center	planned	Housewife	merchant	yes	2	no	multipara	self employed	Housewife	HW	formaledu	noformal	primaryedu	formaledu	married	married		1	1	primary education	primary education	home	3	cat1	no		yes	yes		no	college and above	married	primary school	orthodox	urban	29
1	home	planned	Housewife		yes	2	no	primipara		Housewife	HW			no-formaledu		windowed	unmarried		1	1		formal education	home	2	cat1	yes		0	yes		no		widowed	able to read and write	orthodox	rural	21
2	health center	planned	Housewife	farmer	yes	2	no	multipara	farmer	Housewife	HW	formaledu	noformal	primaryedu	formaledu	married	married		1	1	primary education	primary education	home	2	cat2	no		yes	no		no	able to read and write	married	primary school	orthodox	rural	25
3	health center	planned	Housewife	farmer	yes	2	no	multipara	farmer	Housewife	HW	formaledu	noformal	secondary and above	formaledu	married	married		1	2	primary education	secondary and above	home	4	cat1	no		yes	no		no	primary school	married	secondary school	orthodox	urban	31
3	health center	planned	Private organization employed	farmer	yes	2	no	multipara	farmer	self employed	working	formaledu	noformal	primaryedu	formaledu	married	married		1	2	primary education	primary education	home	3	cat1	no		yes	no		no	college and above	married	primary school	orthodox	urban	26
2	health center	planned	Housewife	farmer	yes	2	no	multipara	farmer	Housewife	HW	formaledu	noformal	no-formaledu	formaledu	married	married		1	2	primary education	formal education	home	3	cat2	no		yes	no		no	unable to read and write	married	unable to read and write	orthodox	rural	30
2	home	planned	Housewife	farmer	yes	2	yes	multipara	farmer	Housewife	HW			primaryedu		married	married		1	1		primary education	home	2	cat1	yes		yes	yes		no	unable to read and write	married	primary school	orthodox	rural	21
1	health center	planned	Housewife	farmer	yes	2	yes	primipara	farmer	Housewife	HW			primaryedu		married	married		1	2		primary education	home	2	cat1	no		yes	no		no	primary school	married	primary school	orthodox	rural	25
2	health center	planned	Housewife	farmer	yes	2	yes	multipara	farmer	Housewife	HW	formaledu	noformal	no-formaledu	formaledu	married	married		1	2	primary education	formal education	home	3	cat2	no		yes	no		no	unable to read and write	married	unable to read and write	orthodox	rural	26
2	health center	planned	Housewife		yes	2	yes	multipara		Housewife	HW			no-formaledu		windowed	unmarried		1	2		formal education	home	3	cat1	no		0	no		no		widowed	unable to read and write	orthodox	rural	26
2	home	planned	Housewife		yes	2	yes	multipara		Housewife	HW			no-formaledu		single	unmarried		1	1		formal education	home	1	cat1	no		0	yes		no		single	unable to read and write	orthodox	rural	20
2	health center	planned	Housewife	farmer	yes	2	no	multipara	farmer	Housewife	HW	formaledu	noformal	no-formaledu	formaledu	married	married		1	2	primary education	formal education	home	2	cat1	no		yes	no		no	unable to read and write	married	unable to read and write	orthodox	rural	21
1	health center	planned	Housewife	farmer	yes	2	no	primipara	farmer	Housewife	HW	formaledu	noformal	no-formaledu	formaledu	married	married	1	1	1	primary education	formal education	home	1	cat1	no	2	yes	yes	yes	yes	able to read and write	married	unable to read and write	orthodox	rural	19
3	health center	planned	Housewife	farmer	yes	2	no	multipara	farmer	Housewife	HW			primaryedu		married	married		1	1		primary education	home	3	cat1	no		yes	yes		no	primary school	married	primary school	orthodox	rural	30
2	health center	planned	Housewife	farmer	yes	2	no	multipara	farmer	Housewife	HW	formaledu	noformal	secondary and above	formaledu	married	married		1	1	primary education	secondary and above	home	2	cat2	no		yes	yes		no	unable to read and write	married	secondary school	orthodox	urban	21
1	home	planned	Housewife	farmer	yes	2	no	primipara	farmer	Housewife	HW			no-formaledu		married	married		1	1		formal education	home	3	cat2	no		yes	yes		no	primary school	married	unable to read and write	orthodox	rural	26
3	health center	planned	Housewife	farmer	yes	2	no	multipara	farmer	Housewife	HW	formaledu	noformal	no-formaledu	formaledu	married	married		1	2	primary education	formal education	home	4	cat1	no		yes	no		no	unable to read and write	married	unable to read and write	orthodox	rural	31
2	home	planned	Government employed	government employer	yes	1	no	multipara	Government employed	Government employed	working	formaledu	noformal	primaryedu	formaledu	married	married		1	1	primary education	primary education	home	3	cat1	yes		yes	yes		no	college and above	married	primary school	orthodox	urban	30
4	hospital	planned	Housewife	private worker	yes	2	no	multipara	other	Housewife	HW	formaledu	noformal	primaryedu	formaledu	married	married		1	1	primary education	primary education	home	3	cat2	no		yes	yes		no	unable to read and write	married	primary school	orthodox	urban	27
2	health center	planned	Housewife	farmer	no	1	yes	multipara	farmer	Housewife	HW	formaledu	noformal	no-formaledu	formaledu	married	married		2	1	primary education	formal education	home	2	cat1	no		0	yes		no	unable to read and write	married	unable to read and write	orthodox	rural	22
2	health center	planned	Government employed		yes	2	no	multipara		Government employed	working			no-formaledu		single	unmarried		1	2		formal education	home	2	cat1	no		0	no		no		single	able to read and write	orthodox	rural	23
2	health center	planned	Housewife	merchant	yes	2	no	multipara	self employed	Housewife	HW	formaledu	noformal	no-formaledu	formaledu	married	married	1	1	1	primary education	formal education	home	4	cat1	no	2	yes	yes	no	yes	able to read and write	married	able to read and write	orthodox	rural	35
2	health center	planned	Housewife	farmer	yes	2	no	multipara	farmer	Housewife	HW	formaledu	noformal	primaryedu	formaledu	married	married	1	1	1	primary education	primary education	home	2	cat1	no	2	0	yes	no	yes	secondary school	married	primary school	orthodox	rural	21
2	health center	planned	Housewife	farmer	yes	2	no	multipara	farmer	Housewife	HW	formaledu	noformal	no-formaledu	formaledu	married	married	1	1	1	primary education	formal education	home	2	cat1	no	2	yes	yes	no	yes	unable to read and write	married	unable to read and write	orthodox	rural	21
5	home	planned	Housewife	farmer	yes	2	no	multipara	farmer	Housewife	HW	formaledu	noformal	no-formaledu	formaledu	married	married		1	1	primary education	formal education	home	4	cat2	no		yes	yes		no	unable to read and write	married	unable to read and write	orthodox	rural	35
4	home	planned	Housewife	farmer	yes	2	no	multipara	farmer	Housewife	HW	formaledu	noformal	no-formaledu	formaledu	married	married		1	2	primary education	formal education	home	4	cat2	yes		yes	no		no	unable to read and write	married	unable to read and write	orthodox	rural	35
4	health center	planned	Housewife	farmer	yes	2	no	multipara	farmer	Housewife	HW	formaledu	noformal	no-formaledu	formaledu	married	married		1	1	primary education	formal education	home	4	cat1	no		yes	yes		no	able to read and write	married	unable to read and write	orthodox	rural	31
2	home	planned	Housewife	farmer	yes	1	no	multipara	farmer	Housewife	HW	formaledu	noformal	primaryedu	formaledu	married	married		1	1	primary education	primary education	home	3	cat1	yes		yes	yes		no	unable to read and write	married	primary school	orthodox	rural	28
3	home	planned	Housewife	farmer	yes	1	no	multipara	farmer	Housewife	HW	formaledu	noformal	no-formaledu	formaledu	married	married		2	1	primary education	formal education	home	3	cat2	no		0	yes		no	primary school	married	unable to read and write	orthodox	rural	27
3	health center	planned	Housewife	farmer	yes	1	no	multipara	farmer	Housewife	HW	formaledu	noformal	primaryedu	formaledu	married	married		2	1	primary education	primary education	home	1	cat1	no		yes	yes		no	unable to read and write	married	primary school	orthodox	rural	20
1	health center	planned	Housewife	farmer	yes	1	no	primipara	farmer	Housewife	HW	formaledu	noformal	primaryedu	formaledu	married	married		2	1	primary education	primary education	home	2	cat1	no		0	yes		no	unable to read and write	married	primary school	orthodox	urban	21
4	health center	planned	Housewife	farmer	yes	1	no	multipara	farmer	Housewife	HW	formaledu	noformal	no-formaledu	formaledu	married	married	1	2	2	primary education	formal education	home	4	cat2	no	2	yes	no	yes	yes	unable to read and write	married	able to read and write	orthodox	rural	31
2	home	planned	Housewife	farmer	yes	1	no	multipara	farmer	Housewife	HW	formaledu	noformal	no-formaledu	formaledu	married	married		2	1	primary education	formal education	home	3	cat2	no		0	yes		no	unable to read and write	married	unable to read and write	orthodox	rural	26
4	health center	planned	Housewife	farmer	yes	2	no	multipara	farmer	Housewife	HW	formaledu	noformal	primaryedu	formaledu	married	married	1	2	1	primary education	primary education	home	4	cat2	no	2	yes	yes	no	yes	unable to read and write	married	primary school	orthodox	urban	32
1	health center	planned	Housewife	merchant	yes	2	no	primipara	self employed	Housewife	HW	formaledu	noformal	no-formaledu	formaledu	married	married		1	1	primary education	formal education	home	3	cat2	no		yes	yes		no	college and above	married	able to read and write	orthodox	rural	30
2	home	planned	Housewife		yes	2	no	multipara		Housewife	HW			no-formaledu		windowed	unmarried		1	1		formal education	home	2	cat1	no		yes	yes		no		widowed	unable to read and write	orthodox	rural	25
3	health center	planned	Housewife	farmer	yes	2	no	multipara	farmer	Housewife	HW	formaledu	noformal	no-formaledu	formaledu	married	married		1	1	primary education	formal education	home	3	cat1	no		0	yes		no	unable to read and write	married	unable to read and write	orthodox	rural	26
3	health center	unplanned	Housewife	farmer	yes	2	no	multipara	farmer	Housewife	HW			no-formaledu		married	married		1	1		formal education	home	4	cat2	no		yes	no		no	unable to read and write	married	unable to read and write	orthodox	rural	31
3	health center	planned	Housewife	farmer	yes	2	no	multipara	farmer	Housewife	HW	formaledu	noformal	primaryedu	formaledu	married	married		1	1	primary education	primary education	home	3	cat1	no		yes	yes		no	primary school	married	primary school	orthodox	rural	27
5	health center	planned	Housewife	farmer	yes	2	no	multipara	farmer	Housewife	HW	formaledu	noformal	no-formaledu	formaledu	married	married		1	1	primary education	formal education	home	4	cat1	no		yes	yes		no	unable to read and write	married	unable to read and write	orthodox	rural	35
1	home	planned	Housewife		yes	2	no	primipara		Housewife	HW			no-formaledu		single	unmarried		1	1		formal education	home	1	cat1	no		yes	yes		no		single	unable to read and write	Muslim	rural	19
1	hospital	planned	Government employed	merchant	yes	2	no	primipara	self employed	Government employed	working	formaledu	noformal	secondary and above	formaledu	married	married		1	1	secondary education and above	secondary and above	home	4	cat2	no		yes	yes		no	college and above	married	college and above	orthodox	urban	34
1	home	planned	Housewife	farmer	yes	2	no	primipara	farmer	Housewife	HW			primaryedu		married	married		1	1		primary education	home	1	cat2	no		yes	yes		no	able to read and write	married	primary school	orthodox	rural	19
4	health center	planned	Housewife	farmer	yes	2	no	multipara	farmer	Housewife	HW			no-formaledu		married	married		1	1		formal education	home	3	cat1	no		yes	no		no	unable to read and write	married	unable to read and write	orthodox	rural	27
3	health center	planned	Housewife	farmer	yes	2	no	multipara	farmer	Housewife	HW			no-formaledu		married	married		1	1		formal education	home	3	cat1	no		yes	yes		no	unable to read and write	married	unable to read and write	orthodox	rural	27
3	home	planned	Housewife	farmer	yes	2	no	multipara	farmer	Housewife	HW			primaryedu		married	married		1	2		primary education	home	3	cat1	no		yes	no		no	unable to read and write	married	primary school	orthodox	urban	26
4	health center	planned	Housewife		no	1	yes	multipara		Housewife	HW			no-formaledu		single	unmarried		2	2		formal education	home	4	cat1	no		yes	no		no		single	unable to read and write	orthodox	urban	35
2	health center	planned	Housewife	farmer	yes	2	no	multipara	farmer	Housewife	HW			no-formaledu		married	married		1	1		formal education	home	4	cat2	no		yes	yes		no	unable to read and write	married	unable to read and write	orthodox	rural	31
2	home	planned	Housewife	farmer	yes	2	no	multipara	farmer	Housewife	HW	formaledu	noformal	no-formaledu	formaledu	married	married		1	1	primary education	formal education	home	3	cat2	no		yes	yes		no	primary school	married	unable to read and write	orthodox	rural	27
4	health center	planned	Housewife	farmer	yes	2	no	multipara	farmer	Housewife	HW	formaledu	noformal	no-formaledu	formaledu	married	married		1	2	secondary education and above	formal education	home	4	cat2	no		yes	no		no	unable to read and write	married	unable to read and write	orthodox	rural	33
2	home	planned	Housewife	farmer	yes	2	no	multipara	farmer	Housewife	HW	formaledu	noformal	primaryedu	formaledu	married	married	1	1	1	secondary education and above	primary education	home	4	cat1	yes	2	yes	yes	no	yes	unable to read and write	married	primary school	orthodox	rural	37
3	home	planned	Housewife	farmer	yes	2	no	multipara	farmer	Housewife	HW	formaledu	noformal	primaryedu	formaledu	married	married	1	1	1	secondary education and above	primary education	home	3	cat2	yes	2	yes	yes	no	yes	primary school	married	primary school	orthodox	rural	29
3	home	unplanned	Housewife	farmer	yes	2	no	multipara	farmer	Housewife	HW	formaledu	noformal	primaryedu	formaledu	married	married		1	1	secondary education and above	primary education	home	4	cat1	no		0	yes		no	primary school	married	primary school	orthodox	rural	31
3	health center	planned	Housewife	farmer	yes	2	no	multipara	farmer	Housewife	HW	formaledu	noformal	no-formaledu	formaledu	married	married		1	2	secondary education and above	formal education	home	3	cat1	no		yes	no		no	unable to read and write	married	unable to read and write	orthodox	rural	26
4	home	planned	Housewife	farmer	yes	2	no	multipara	farmer	Housewife	HW	formaledu	noformal	no-formaledu	formaledu	married	married		1	1	secondary education and above	formal education	home	4	cat1	yes		yes	yes		no	unable to read and write	married	unable to read and write	orthodox	rural	32
2	health center	planned	Housewife		yes	2	no	multipara		Housewife	HW			no-formaledu		single	unmarried		1	1		formal education	home	4	cat2	no		yes	yes		no		single	unable to read and write	orthodox	urban	31
3	health center	planned	Housewife	farmer	yes	2	no	multipara	farmer	Housewife	HW	formaledu	noformal	primaryedu	formaledu	married	married		1	1	primary education	primary education	home	4	cat1	no		yes	yes		no	primary school	married	primary school	orthodox	rural	32
2	home	planned	Housewife	farmer	yes	2	no	multipara	farmer	Housewife	HW	noformla	formaleu	no-formaledu	1	married	married		1	2	non formal education	formal education	home	2	cat1	no		yes	no		no	primary school	married	able to read and write	orthodox	rural	23
2	health center	planned	Housewife	farmer	yes	2	no	multipara	farmer	Housewife	HW	noformla	formaleu	primaryedu	1	married	married		1	1	non formal education	primary education	home	2	cat1	no		yes	yes		no	unable to read and write	married	primary school	orthodox	rural	22
3	health center	unplanned	Government employed	farmer	yes	2	no	multipara	farmer	Government employed	working	noformla	formaleu	no-formaledu	1	married	married		1	2	non formal education	formal education	home	3	cat2	no		yes	no		no	unable to read and write	married	unable to read and write	orthodox	urban	27
2	home	planned	Housewife	farmer	yes	2	no	multipara	farmer	Housewife	HW	noformla	formaleu	no-formaledu	1	married	married		1	1	non formal education	formal education	home	1	cat2	yes		yes	yes		no	primary school	married	able to read and write	orthodox	urban	20
2	health center	planned	Housewife		yes	2	no	multipara		Housewife	HW			no-formaledu		single	unmarried		1	1		formal education	home	2	cat1	no		yes	yes		no		single	able to read and write	orthodox	urban	21
2	home	planned	Housewife	farmer	yes	2	no	multipara	farmer	Housewife	HW	formaledu	noformal	no-formaledu	formaledu	married	married		1	1	primary education	formal education	home	2	cat1	no		yes	no		no	primary school	married	able to read and write	orthodox	rural	23
2	health center	planned	Housewife	farmer	yes	2	no	multipara	farmer	Housewife	HW	formaledu	noformal	primaryedu	formaledu	married	married		1	1	primary education	primary education	home	2	cat1	no		0	yes		no	primary school	married	primary school	orthodox	urban	25
2	home	planned	Private organization employed	5	yes	2	no	multipara	other	self employed	working	noformla	formaleu	secondary and above	1	married	married	2	1	1	non formal education	secondary and above	home	3	cat1	yes	3	0	yes	no	yes	able to read and write	married	college and above	orthodox	rural	29
2	health center	planned	Government employed		yes	2	no	multipara		Government employed	working			no-formaledu		single	unmarried		1	1		formal education	home	2	cat1	no		yes	yes		no		single	unable to read and write	orthodox	urban	21
2	hospital	planned	Housewife	farmer	yes	2	no	multipara	farmer	Housewife	HW	noformla	formaleu	no-formaledu	1	married	married		1	1	non formal education	formal education	home	3	cat1	no		yes	yes		no	unable to read and write	married	unable to read and write	orthodox	rural	27
3	home	planned	Housewife	farmer	yes	2	no	multipara	farmer	Housewife	HW	noformla	formaleu	no-formaledu	1	married	married		1	1	non formal education	formal education	home	2	cat1	no		yes	no		no	unable to read and write	married	unable to read and write	orthodox	rural	24
2	home	planned	Housewife	farmer	yes	2	no	multipara	farmer	Housewife	HW	noformla	formaleu	no-formaledu	1	married	married		1	1	non formal education	formal education	home	4	cat1	no		yes	yes		no	unable to read and write	married	unable to read and write	orthodox	rural	37
3	health center	planned	Government employed	farmer	yes	2	no	multipara	farmer	Government employed	working	formaledu	noformal	secondary and above	formaledu	other	unmarried		1	1	primary education	secondary and above	home	3	cat2	no		yes	yes		no	primary school	separated	college and above	orthodox	urban	26
4	health center	planned	Housewife		yes	2	no	multipara		Housewife	HW			no-formaledu		single	unmarried		1	1		formal education	home	3	cat2	no		yes	no		no		single	able to read and write	orthodox	rural	30
4	home	planned	Housewife	farmer	yes	2	no	multipara	farmer	Housewife	HW	noformla	formaleu	no-formaledu	1	married	married		1	1	non formal education	formal education	home	3	cat1	yes		yes	yes		no	unable to read and write	married	unable to read and write	orthodox	rural	26
2	health center	planned	Housewife	farmer	yes	2	no	multipara	farmer	Housewife	HW	formaledu	noformal	primaryedu	formaledu	married	married		1	1	primary education	primary education	home	3	cat2	no		yes	yes		no	primary school	married	primary school	orthodox	rural	26
3	health center	planned	Housewife	farmer	yes	2	no	multipara	farmer	Housewife	HW	noformla	formaleu	no-formaledu	1	married	married		1	1	non formal education	formal education	home	3	cat1	no		yes	yes		no	unable to read and write	married	unable to read and write	orthodox	rural	26
2	health center	planned	Government employed		yes	2	no	multipara		Government employed	working			no-formaledu		single	unmarried		1	1		formal education	home	3	cat2	no		0	yes		no		single	unable to read and write	orthodox	urban	27
3	health center	planned	Housewife	farmer	yes	2	no	multipara	farmer	Housewife	HW	formaledu	noformal	primaryedu	formaledu	married	married		1	1	primary education	primary education	home	4	cat2	no		yes	no		no	primary school	married	primary school	orthodox	rural	31
4	health center	planned	Housewife	farmer	yes	2	no	multipara	farmer	Housewife	HW	formaledu	noformal	no-formaledu	formaledu	married	married		1	1	primary education	formal education	home	3	cat1	no		yes	yes		no	primary school	married	able to read and write	orthodox	rural	27
2	health center	planned	Housewife	farmer	yes	2	no	multipara	farmer	Housewife	HW	formaledu	noformal	primaryedu	formaledu	married	married		1	1	primary education	primary education	home	2	cat1	no		yes	yes		no	primary school	married	primary school	orthodox	rural	25
3	health center	planned	Housewife	farmer	yes	2	no	multipara	farmer	Housewife	HW	noformla	formaleu	no-formaledu	1	married	married		1	1	non formal education	formal education	home	2	cat2	no		yes	no		no	unable to read and write	married	unable to read and write	orthodox	rural	23
6	hospital	planned	Government employed		yes	2	no	multipara		Government employed	working			no-formaledu		single	unmarried		1	2		formal education	home	4	cat2	no		yes	yes		no		single	unable to read and write	orthodox	urban	41
3	home	planned	Housewife	farmer	yes	2	no	multipara	farmer	Housewife	HW	formaledu	noformal	primaryedu	formaledu	married	married		1	2	primary education	primary education	home	3	cat2	no		yes	no		no	primary school	married	primary school	orthodox	rural	27
4	health center	planned	Housewife	farmer	yes	2	no	multipara	farmer	Housewife	HW	noformla	formaleu	no-formaledu	1	married	married		1	1	non formal education	formal education	home	3	cat1	no		yes	no		no	unable to read and write	married	able to read and write	orthodox	rural	26
3	health center	planned	Government employed	farmer	yes	2	no	multipara	farmer	Government employed	working	noformla	formaleu	no-formaledu	1	married	married	1	1	1	non formal education	formal education	home	3	cat1	no	1	0	yes	no	yes	unable to read and write	married	unable to read and write	orthodox	urban	26
3	health center	planned	Housewife	farmer	yes	2	yes	multipara	farmer	Housewife	HW	noformla	formaleu	no-formaledu	1	married	married		1	1	non formal education	formal education	home	3	cat1	no		yes	yes		no	unable to read and write	married	unable to read and write	orthodox	rural	28
3	health center	planned	Government employed	farmer	yes	2	yes	multipara	farmer	Government employed	working	formaledu	noformal	primaryedu	formaledu	married	married		1	1	primary education	primary education	home	3	cat1	no		yes	no		no	primary school	married	primary school	orthodox	rural	27
1	health center	planned	Housewife	farmer	yes	2	yes	primipara	farmer	Housewife	HW	noformla	formaleu	secondary and above	1	married	married		1	1	non formal education	secondary and above	home	2	cat2	no		yes	no		no	secondary school	married	secondary school	orthodox	rural	24
1	hospital	planned	Housewife	farmer	yes	2	yes	primipara	farmer	Housewife	HW	noformla	formaleu	primaryedu	1	married	married		1	1	non formal education	primary education	home	2	cat2	no		0	no		no	primary school	married	primary school	orthodox	rural	21
2	home	planned	Private organization employed	merchant	yes	2	yes	multipara	self employed	self employed	working	noformla	formaleu	secondary and above	1	married	married	1	1	1	non formal education	secondary and above	home	3	cat2	yes	2	yes	yes	no	yes	college and above	married	college and above	orthodox	urban	29
2	hospital	planned	Government employed		yes	2	yes	multipara		Government employed	working			no-formaledu		single	unmarried		1	1		formal education	home	1	cat1	no		yes	yes		no		single	unable to read and write	orthodox	urban	20
2	health center	planned	Housewife	farmer	yes	2	yes	multipara	farmer	Housewife	HW	noformla	formaleu	primaryedu	1	married	married		1	1	non formal education	primary education	home	3	cat1	no		yes	yes		no	unable to read and write	married	primary school	orthodox	rural	26
2	health center	planned	Housewife	farmer	yes	2	yes	multipara	farmer	Housewife	HW	noformla	formaleu	no-formaledu	1	married	married		1	1	non formal education	formal education	home	2	cat2	no		yes	yes		no	unable to read and write	married	unable to read and write	orthodox	rural	21
2	health center	planned	Housewife		yes	2	no	multipara		Housewife	HW			no-formaledu		windowed	unmarried		1	1		formal education	home	2	cat1	no		0	yes		no		widowed	unable to read and write	orthodox	rural	24
4	home	planned	Housewife		yes	2	no	multipara		Housewife	HW			no-formaledu		other	unmarried		1	2		formal education	home	4	cat2	no		yes	no		no		divorced	unable to read and write	orthodox	rural	31
3	health center	planned	Housewife	farmer	yes	2	no	multipara	farmer	Housewife	HW	noformla	formaleu	primaryedu	1	married	married		1	1	non formal education	primary education	home	3	cat2	no		0	yes		no	able to read and write	married	primary school	orthodox	rural	27
2	health center	planned	Housewife	farmer	no	1	yes	multipara	farmer	Housewife	HW	noformla	formaleu	no-formaledu	1	married	married		2	1	non formal education	formal education	home	2	cat2	no		yes	yes		no	unable to read and write	married	unable to read and write	orthodox	rural	21
1	home	planned	Housewife	farmer	yes	2	no	primipara	farmer	Housewife	HW	formaledu	noformal	no-formaledu	formaledu	married	married		1	1	primary education	formal education	home	2	cat1	no		yes	yes		no	primary school	married	unable to read and write	orthodox	rural	21
1	home	planned	Housewife	farmer	yes	2	no	primipara	farmer	Housewife	HW	noformla	formaleu	primaryedu	1	married	married		1	1	non formal education	primary education	home	3	cat2	no		0	yes		no	unable to read and write	married	primary school	orthodox	rural	26
2	health center	planned	Housewife	farmer	no	1	yes	multipara	farmer	Housewife	HW	formaledu	noformal	primaryedu	formaledu	married	married		2	1	primary education	primary education	home	2	cat2	no		yes	yes		no	primary school	married	primary school	orthodox	rural	21
1	health center	planned	Government employed	merchant	yes	2	no	primipara	self employed	Government employed	working	formaledu	noformal	primaryedu	formaledu	married	married	2	1	1	primary education	primary education	home	1	cat1	no	3	yes	yes	yes	yes	college and above	married	primary school	orthodox	urban	19
4	health center	planned	Housewife	farmer	yes	2	no	multipara	farmer	Housewife	HW	noformla	formaleu	no-formaledu	1	married	married		1	1	non formal education	formal education	home	1	cat2	no		yes	yes		no	unable to read and write	married	unable to read and write	orthodox	rural	18
5	health center	planned	Housewife	farmer	yes	1	no	multipara	farmer	Housewife	HW	noformla	formaleu	no-formaledu	1	married	married		1	1	non formal education	formal education	home	1	cat1	no		yes	yes		no	unable to read and write	married	unable to read and write	orthodox	urban	18
4	health center	planned	Housewife	farmer	yes	1	no	multipara	farmer	Housewife	HW	formaledu	noformal	primaryedu	formaledu	married	married		1	1	primary education	primary education	home	3	cat1	no		yes	yes		no	primary school	married	primary school	orthodox	rural	30
2	home	planned	Housewife	farmer	yes	1	yes	multipara	farmer	Housewife	HW	noformla	formaleu	no-formaledu	1	married	married		1	1	non formal education	formal education	home	4	cat1	no		yes	yes		no	unable to read and write	married	unable to read and write	orthodox	rural	36
2	home	planned	Housewife	farmer	yes	1	no	multipara	farmer	Housewife	HW	noformla	formaleu	no-formaledu	1	married	married	1	1	1	non formal education	formal education	home	4	cat1	no	2	0	no	no	yes	unable to read and write	married	unable to read and write	orthodox	rural	31
1	home	planned	Housewife	farmer	yes	1	yes	primipara	farmer	Housewife	HW	noformla	formaleu	no-formaledu	1	married	married		1	1	non formal education	formal education	home	3	cat1	no		yes	no		no	unable to read and write	married	able to read and write	orthodox	rural	26
2	health center	planned	Housewife	farmer	yes	1	no	multipara	farmer	Housewife	HW	noformla	formaleu	no-formaledu	1	married	unmarried		1	1	non formal education	formal education	home	4	cat2	no		yes	no		no	unable to read and write	married	able to read and write	orthodox	rural	31
3	health center	planned	Housewife	farmer	yes	2	yes	multipara	farmer	Housewife	HW	formaledu	noformal	primaryedu	formaledu	married	unmarried		1	1	primary education	primary education	home	4	cat1	no		yes	yes		no	primary school	married	primary school	orthodox	rural	31
3	health center	planned	Housewife	farmer	yes	2	yes	multipara	farmer	Housewife	HW	formaledu	noformal	primaryedu	formaledu	married	married	1	1	1	primary education	primary education	home	4	cat1	no	2	yes	yes	yes	yes	secondary school	married	primary school	orthodox	rural	32
2	home	planned	Private organization employed		yes	2	yes	multipara		self employed	working			no-formaledu		single	unmarried		1	1		formal education	home	3	cat1	no		0	yes		no		single	unable to read and write	orthodox	rural	27
4	home	planned	Housewife	farmer	yes	2	yes	multipara	farmer	Housewife	HW	noformla	formaleu	no-formaledu	1	married	married		1	1	non formal education	formal education	home	3	cat1	no		yes	yes		no	unable to read and write	married	unable to read and write	orthodox	rural	30
2	home	planned	Housewife	farmer	yes	2	yes	multipara	farmer	Housewife	HW	formaledu	noformal	no-formaledu	formaledu	married	married		1	1	secondary education and above	formal education	home	2	cat2	no		yes	yes		no	unable to read and write	married	unable to read and write	orthodox	rural	24
4	home	unplanned	Housewife	farmer	yes	2	yes	multipara	farmer	Housewife	HW	formaledu	noformal	no-formaledu	formaledu	married	married		1	2	primary education	formal education	home	4	cat1	no		yes	no		no	unable to read and write	married	unable to read and write	orthodox	rural	36
1	home	planned	Government employed	farmer	yes	2	yes	primipara	farmer	Government employed	working	formaledu	noformal	secondary and above	formaledu	married	married		1	1	secondary education and above	secondary and above	home	2	cat1	no		yes	yes		no	primary school	married	college and above	orthodox	rural	21
1	home	planned	Housewife		yes	2	yes	primipara		Housewife	HW			no-formaledu		other	unmarried		1	1		formal education	home	2	cat1	no		yes	yes		no		divorced	unable to read and write	Muslim	rural	21
4	home	planned	Housewife	farmer	yes	2	no	multipara	farmer	Housewife	HW	formaledu	noformal	no-formaledu	formaledu	married	married		1	1	secondary education and above	formal education	home	3	cat1	no		yes	yes		no	secondary school	married	unable to read and write	orthodox	rural	30
1	health center	planned	Housewife	farmer	yes	2	yes	primipara	farmer	Housewife	HW	formaledu	noformal	no-formaledu	formaledu	married	married		1	1	secondary education and above	formal education	home	3	cat1	no		yes	yes		no	unable to read and write	married	unable to read and write	orthodox	rural	26
2	home	planned	Housewife		yes	2	yes	multipara		Housewife	HW			no-formaledu		single	unmarried		1	2		formal education	home	4	cat1	yes		yes	no		no		single	able to read and write	orthodox	rural	35
1	health center	unplanned	merchant		yes	2	yes	primipara		other	working			secondary and above		single	unmarried		1	2		secondary and above	home	1	cat2	no		0	no		no		single	secondary school	orthodox	urban	16
5	health center	planned	Housewife	farmer	yes	2	yes	multipara	farmer	Housewife	HW	formaledu	noformal	no-formaledu	formaledu	married	married		1	1	secondary education and above	formal education	home	4	cat2	no		yes	yes		no	primary school	married	unable to read and write	orthodox	rural	36
1	health center	planned	Housewife	farmer	yes	2	yes	primipara	farmer	Housewife	HW	formaledu	noformal	primaryedu	formaledu	married	married		1	1	primary education	primary education	home	1	cat2	no		yes	yes		no	primary school	married	primary school	orthodox	rural	20
6	health center	unplanned	Housewife	farmer	yes	2	yes	multipara	farmer	Housewife	HW	noformla	formaleu	no-formaledu	1	married	married		1	1	non formal education	formal education	home	4	cat1	no		yes	yes		no	unable to read and write	married	unable to read and write	orthodox	rural	42
2	home	planned	Housewife	farmer	yes	2	yes	multipara	farmer	Housewife	HW	formaledu	noformal	primaryedu	formaledu	married	married	1	1	1	primary education	primary education	home	1	cat1	no	2	yes	yes	no	yes	primary school	married	primary school	orthodox	rural	20
3	home	planned	Housewife		yes	1	yes	multipara		Housewife	HW			no-formaledu		single	unmarried	1	1	1		formal education	home	2	cat1	no	2	yes	yes	yes	yes		single	unable to read and write	orthodox	rural	23
2	home	planned	Housewife	farmer	yes	1	yes	multipara	farmer	Housewife	HW	formaledu	noformal	primaryedu	formaledu	married	unmarried		1	1	primary education	primary education	home	2	cat2	no		yes	yes		no	primary school	married	primary school	orthodox	rural	23
3	health center	planned	Housewife	farmer	yes	1	yes	multipara	farmer	Housewife	HW	noformla	formaleu	no-formaledu	1	married	unmarried		1	1	non formal education	formal education	home	3	cat1	no		yes	no		no	unable to read and write	married	unable to read and write	orthodox	rural	26
2	health center	planned	Housewife	merchant	yes	1	yes	multipara	self employed	Housewife	HW	formaledu	noformal	secondary and above	formaledu	married	unmarried	1	1	1	secondary education and above	secondary and above	home	2	cat2	no	2	yes	yes	no	yes	college and above	married	secondary school	orthodox	urban	25
2	home	planned	Housewife	farmer	yes	1	yes	multipara	farmer	Housewife	HW	noformla	formaleu	no-formaledu	1	married	unmarried		1	1	non formal education	formal education	home	4	cat1	no		yes	yes		no	unable to read and write	married	unable to read and write	orthodox	rural	31
2	health center	planned	Housewife	farmer	yes	1	no	multipara	farmer	Housewife	HW	formaledu	noformal	primaryedu	formaledu	married	unmarried		1	1	primary education	primary education	home	3	cat1	no		yes	yes		no	primary school	married	primary school	orthodox	rural	26
4	health center	planned	Housewife	farmer	yes	1	no	multipara	farmer	Housewife	HW	formaledu	noformal	primaryedu	formaledu	married	married		1	1	primary education	primary education	home	3	cat1	no		yes	no		no	primary school	married	primary school	orthodox	rural	29
2	home	planned	Housewife	merchant	yes	1	no	multipara	self employed	Housewife	HW	formaledu	noformal	secondary and above	formaledu	married	unmarried		1	1	secondary education and above	secondary and above	home	3	cat1	no		yes	yes		no	college and above	married	college and above	orthodox	rural	27
4	health center	planned	Housewife	farmer	yes	1	no	multipara	farmer	Housewife	HW	noformla	formaleu	no-formaledu	1	married	unmarried	1	1	1	non formal education	formal education	home	3	cat2	no	2	yes	yes	no	yes	unable to read and write	married	unable to read and write	orthodox	rural	26
2	health center	planned	Private organization employed		yes	1	no	multipara		self employed	working			primaryedu		single	unmarried		1	1		primary education	home	2	cat1	no		yes	no		no		single	primary school	orthodox	rural	25
2	health center	planned	Housewife	farmer	yes	1	no	multipara	farmer	Housewife	HW	noformla	formaleu	no-formaledu	1	married	unmarried		1	1	non formal education	formal education	home	2	cat1	no		yes	yes		no	unable to read and write	married	unable to read and write	orthodox	rural	21
5	health center	planned	Housewife	farmer	yes	2	no	multipara	farmer	Housewife	HW	noformla	formaleu	no-formaledu	1	married	unmarried		1	1	non formal education	formal education	home	4	cat1	no		yes	yes		no	able to read and write	married	unable to read and write	orthodox	rural	35
2	health center	planned	Housewife	farmer	yes	2	no	multipara	farmer	Housewife	HW	noformla	formaleu	no-formaledu	1	married	unmarried		1	1	non formal education	formal education	home	3	cat1	no		0	yes		no	unable to read and write	married	able to read and write	orthodox	rural	29
2	health center	planned	Housewife	farmer	yes	2	no	multipara	farmer	Housewife	HW	noformla	formaleu	no-formaledu	1	married	unmarried		1	1	non formal education	formal education	home	3	cat1	no		yes	no		no	unable to read and write	married	unable to read and write	orthodox	rural	27
3	home	planned	Housewife	farmer	yes	1	no	multipara	farmer	Housewife	HW	noformla	formaleu	no-formaledu	1	married	unmarried	1	1	1	non formal education	formal education	home	4	cat1	no	2	yes	yes	no	yes	able to read and write	married	unable to read and write	orthodox	rural	36
4	health center	planned	Government employed		yes	1	yes	multipara		Government employed	working			no-formaledu		single	unmarried		1	1		formal education	home	4	cat2	no		yes	yes		no		single	able to read and write	orthodox	urban	43
2	home	planned	Housewife	farmer	yes	1	yes	multipara	farmer	Housewife	HW	noformla	formaleu	primaryedu	1	married	unmarried	1	1	1	non formal education	primary education	home	3	cat1	no	2	yes	yes	no	yes	unable to read and write	married	primary school	orthodox	rural	26
1	home	planned	Housewife	farmer	yes	1	no	primipara	farmer	Housewife	HW	formaledu	noformal	no-formaledu	formaledu	married	unmarried		1	1	primary education	formal education	home	2	cat2	no		yes	no		no	primary school	married	able to read and write	orthodox	rural	24
8	home	planned	Housewife	farmer	yes	1	yes	multipara	farmer	Housewife	HW	noformla	formaleu	no-formaledu	1	married	unmarried	1	1	1	non formal education	formal education	home	4	cat2	no	2	yes	no	no	yes	unable to read and write	married	unable to read and write	orthodox	rural	43
